# Supplementary material for: The Sixth Element: a 102-kb RepABC Plasmid of Xenologous Origin Modulates Chromosomal Gene Expression in Dinoroseobacter shibae
Source: mSystems. 2022 Aug 3;7(4):e00264-22. doi: 10.1128/msystems.00264-22 (PMC9426580; doi:10.1128/msystems.00264-22)
Supplement: TABLE S1 [file msystems.00264-22-s0010.xlsx]

## Sheet: Table S1A
Table S1A: Complete dataset of all strains used in this study. P-values and Log2 fold change values are given.
LocusTag	Product	Replicon	Type	start	end	strand	FC_72vsDSM	FC_86vsDSM	FC_DFLvsDSM	FC_191vsDSM	p72vsDSM	p86vsDSM	pDFLvsDSM	p191vsDSM
Dshi_0001	glutamate synthase%2C small subunit	CP000830.1	gene	128	1567	+	-0.162382	0.504059	-0.498542	2.54321	1	1	1	5.71374e-06
Dshi_0002	glutamate synthase	CP000830.1	gene	1782	6320	+	-0.281122	0.477986	-0.294132	2.12734	1	1	1	1.09007e-05
Dshi_0004	conserved hypothetical protein	CP000830.1	gene	7257	8114	-	-0.0862121	0.321019	1.05065	0.205232	1	1	0.926479	1
Dshi_0005	hypothetical protein	CP000830.1	gene	8220	8924	+	0.0765382	-0.29156	-0.00724537	-1.00497	1	1	1	1
Dshi_0006	2%2C3%2C4%2C5-tetrahydropyridine-2%2C6-dicarboxylate N-succinyltransferase	CP000830.1	gene	9028	9855	+	-0.056316	0.517011	0.0883271	0.175203	1	1	1	1
Dshi_0008	hypothetical protein	CP000830.1	gene	10683	11255	+	0.242009	0.406506	0.292787	0.147463	1	1	1	1
Dshi_0009	cold-shock DNA-binding domain protein	CP000830.1	gene	11747	11953	-	-0.679284	-1.69701	0.171086	-1.36743	1	0.000177847	1	0.0353777
Dshi_0010	protein of unknown function DUF305	CP000830.1	gene	12121	12642	-	0.181601	-0.991105	-1.19013	-0.699365	1	1	0.463534	1
Dshi_0011	conserved hypothetical protein	CP000830.1	gene	12777	13124	+	-0.114303	0.384308	0.271625	-0.516082	1	1	1	1
Dshi_0012	succinyl-diaminopimelate desuccinylase	CP000830.1	gene	13129	14268	+	-0.0871836	0.615084	0.321833	-0.114571	1	1	1	1
Dshi_0013	GCN5-related N-acetyltransferase	CP000830.1	gene	14265	14693	+	-0.333528	0.147004	-0.313772	-0.610474	1	1	1	1
Dshi_0014	conserved hypothetical protein	CP000830.1	gene	14693	15271	+	-0.573956	-0.143344	-0.423011	-0.855653	1	1	1	1
Dshi_0015	ribonuclease R	CP000830.1	gene	15472	17727	+	-0.202144	0.582023	0.350888	0.0746459	1	1	1	1
Dshi_0016	lytic murein transglycosylase	CP000830.1	gene	18179	19426	+	-0.139918	-0.141797	0.56946	-1.11106	1	1	1	0.455242
Dshi_0017	conserved hypothetical protein	CP000830.1	gene	19516	20166	-	-0.109104	-0.581413	-0.543679	-1.76314	1	1	1	0.0262031
Dshi_0018	multicopper oxidase	CP000830.1	gene	20326	22629	-	-0.00681981	-0.135617	-0.0341163	-0.154738	1	1	1	1
Dshi_0019	GTP-binding protein TypA	CP000830.1	gene	22866	24683	+	0.123571	1.835	0.399039	1.07642	1	0.00621861	1	0.956723
Dshi_0020	putative transcriptional regulator	CP000830.1	gene	25297	26019	-	0.197337	-0.207608	0.0688679	0.170475	1	1	1	1
Dshi_0021	conserved hypothetical protein	CP000830.1	gene	25973	26377	-	-0.0311804	0.00404065	-0.31632	-0.148493	1	1	1	1
Dshi_0022	hypothetical protein	CP000830.1	gene	26400	26954	+	0.107689	-2.38119	-1.91488	-1.92382	1	1.20894e-05	0.000875607	0.00116895
Dshi_0023	ribonuclease HII	CP000830.1	gene	26998	27618	+	0.0240139	0.765307	0.618529	0.55069	1	1	1	1
Dshi_0024	adenine-specific methyltransferase	CP000830.1	gene	27713	28819	+	-0.0643009	0.291023	-0.104668	-0.0483315	1	1	1	1
Dshi_0025	transcriptional activator anti-ECFsigma factor	CP000830.1	gene	29143	29814	+	0.0888077	0.419981	0.297976	-0.197708	1	1	1	1
Dshi_0026	NAD-dependent epimerase/dehydratase	CP000830.1	gene	29888	30529	+	0.502804	0.360805	0.486402	-0.153106	1	1	1	1
Dshi_0027	alkane 1-monooxygenase	CP000830.1	gene	30653	31807	-	0.545643	0.0085443	0.106699	0.873848	1	1	1	1
Dshi_0028	A/G-specific adenine glycosylase	CP000830.1	gene	31815	32909	-	0.172893	0.119318	0.330108	-0.265305	1	1	1	1
Dshi_0029	protein of unknown function DUF1159	CP000830.1	gene	32995	33507	+	0.35977	0.788086	0.481265	0.166389	1	1	1	1
Dshi_0030	putative thiol-disulfide oxidoreductase D	CP000830.1	gene	33519	34190	+	0.14455	0.16012	-0.0647164	0.254545	1	1	1	1
Dshi_0031	tetraacyldisaccharide 4'-kinase	CP000830.1	gene	34226	35239	-	0.0739698	0.522072	0.420091	-0.0463265	1	1	1	1
Dshi_0032	three-deoxy-D-manno-octulosonic-acid transferase domain protein	CP000830.1	gene	35239	36555	-	0.455513	1.40045	0.807459	1.1303	1	0.0054344	1	0.368738
Dshi_0033	protein of unknown function DUF343	CP000830.1	gene	36716	36907	-	-0.311479	-0.37752	-0.42905	-0.600678	1	1	1	1
Dshi_0034	ATP-dependent protease La (LON) domain protein	CP000830.1	gene	36904	37551	-	0.306935	0.268099	-0.393879	-0.100965	1	1	1	1
Dshi_0035	thioredoxin domain protein	CP000830.1	gene	37578	38489	-	0.0538713	0.850918	0.809872	0.20683	1	1	1	1
Dshi_0036	exodeoxyribonuclease III	CP000830.1	gene	38563	39351	-	0.0442329	0.513989	0.530509	0.0864766	1	1	1	1
Dshi_0037	hypothetical protein	CP000830.1	gene	39692	40216	+	-0.261435	-2.63922	-1.31957	0.125925	1	1.96856e-10	0.00676748	1
Dshi_0038	two component transcriptional regulator	CP000830.1	gene	40432	41118	-	0.233541	0.514803	0.51224	0.498295	1	1	1	1
Dshi_0039	GTP cyclohydrolase II	CP000830.1	gene	41277	42347	+	-0.110987	0.194278	0.146405	-0.444025	1	1	1	1
Dshi_0040	protein of unknown function DUF1330	CP000830.1	gene	42375	42662	+	0.38538	0.328689	0.226183	-0.0918769	1	1	1	1
Dshi_0041	conserved hypothetical protein	CP000830.1	gene	42669	43163	+	0.056636	0.218528	-0.366265	-0.268508	1	1	1	1
Dshi_0042	alanine racemase domain protein	CP000830.1	gene	43160	43816	-	0.176268	0.400749	-0.275245	0.376556	1	1	1	1
Dshi_0043	porin	CP000830.1	gene	43903	44862	-	-0.243009	-0.363093	0.167543	0.370894	1	1	1	1
Dshi_0044	hypothetical protein	CP000830.1	gene	45163	45633	+	-0.339663	-0.288258	-0.348729	-0.57424	1	1	1	1
Dshi_0045	hypothetical protein	CP000830.1	gene	45640	46014	-	0.190366	-1.01492	-0.49739	-0.332036	1	0.985873	1	1
Dshi_0046	hypothetical protein	CP000830.1	gene	46315	46704	+	0.394876	-0.540267	0.262424	-0.555569	1	1	1	1
Dshi_0047	hypothetical protein	CP000830.1	gene	46984	47406	-	0.00554393	-0.409179	-0.261519	-0.3548	1	1	1	1
Dshi_0048	putative transposase	CP000830.1	gene	47483	48445	-	0.177473	-0.617649	-0.34298	0.146392	1	1	1	1
Dshi_0049	conserved hypothetical protein	CP000830.1	gene	48547	48753	+	-0.166033	-0.591517	-0.537366	-1.08424	1	1	1	0.612869
Dshi_0050	protein of unknown function DUF955	CP000830.1	gene	48750	49232	-	-0.421133	-1.18653	-0.450521	-1.05218	1	0.127666	1	0.831426
Dshi_0051	hypothetical protein	CP000830.1	gene	49229	49645	-	-0.0160341	-0.879102	-0.41375	-0.338056	1	1	1	1
Dshi_0052	hypothetical protein	CP000830.1	gene	49656	49868	-	0.498296	0.136009	0.90551	-0.89114	1	1	1	1
Dshi_0053	HI0933 family protein	CP000830.1	gene	49943	51163	+	-0.084979	-0.0145815	-0.13243	-1.02157	1	1	1	1
Dshi_0054	glutathione S-transferase like protein	CP000830.1	gene	51142	51732	-	0.257362	0.970982	0.751726	0.589617	1	1	1	1
Dshi_0055	DNA polymerase III%2C delta subunit	CP000830.1	gene	51747	52772	-	-0.12712	0.29843	0.528176	0.135842	1	1	1	1
Dshi_0056	conserved hypothetical protein	CP000830.1	gene	52769	53263	-	-0.12395	0.918551	-0.127208	0.688028	1	1	1	1
Dshi_0057	leucyl-tRNA synthetase	CP000830.1	gene	53250	55859	-	-0.00766833	0.785883	0.26743	0.162242	1	1	1	1
Dshi_0058	outer membrane lipoprotein carrier protein	CP000830.1	gene	55941	56645	-	-0.215013	0.818681	0.668985	-0.455215	1	1	1	1
Dshi_0059	DNA translocase	CP000830.1	gene	56686	59673	-	0.071181	0.373792	0.0817627	0.164438	1	1	1	1
Dshi_0060	aminotransferase class I and II	CP000830.1	gene	59687	60868	-	0.357362	0.394596	0.323462	0.0343651	1	1	1	1
Dshi_0061	amidase	CP000830.1	gene	60992	62323	-	0.0555253	0.445287	0.255864	0.00164055	1	1	1	1
Dshi_0062	2-octaprenyl-6-methoxyphenol hydroxylase	CP000830.1	gene	62385	63650	+	0.107592	0.488406	0.119109	-0.748573	1	1	1	1
Dshi_0063	inositol-phosphate phosphatase	CP000830.1	gene	63773	64567	-	0.116079	0.914365	0.197334	0.118686	1	1	1	1
Dshi_0064	peptidase U62 modulator of DNA gyrase	CP000830.1	gene	64554	65900	-	-0.02428	0.879396	0.275977	0.199344	1	1	1	1
Dshi_0065	hypothetical protein	CP000830.1	gene	65978	67468	-	-0.0109341	0.264806	-0.231693	-0.226484	1	1	1	1
Dshi_0066	dehydrogenase/reductase	CP000830.1	gene	67584	68342	+	0.248752	0.641848	0.210551	0.374166	1	1	1	1
Dshi_0067	enoyl-CoA hydratase/isomerase	CP000830.1	gene	68339	69085	+	-0.344898	-0.164554	-0.305606	-0.268933	1	1	1	1
Dshi_0068	lipoprotein	CP000830.1	gene	69090	69674	-	-0.0711678	-0.955046	-1.06101	-1.13178	1	1	0.94214	0.378868
Dshi_0069	auxin efflux carrier	CP000830.1	gene	69751	70632	-	0.0910002	0.600399	-0.0963704	0.733562	1	1	1	1
Dshi_0070	hemimethylated DNA binding protein	CP000830.1	gene	70719	71045	+	-0.00688814	-0.553176	-0.564515	-1.11586	1	1	1	0.494297
Dshi_0071	gamma-glutamyltransferase	CP000830.1	gene	71093	72676	-	-0.031576	-0.55385	-0.961083	0.226245	1	1	1	1
Dshi_0072	serine-protein kinase	CP000830.1	gene	72738	73247	-	0.131096	-1.82164	-2.06367	0.230398	1	9.94384e-06	7.76543e-07	1
Dshi_0073	anti-sigma-factor antagonist	CP000830.1	gene	73262	73594	-	-0.181477	-2.30475	-2.13378	-0.833648	1	1.76864e-06	9.67024e-06	1
Dshi_0074	acetyl-CoA acetyltransferase	CP000830.1	gene	73694	74872	+	-0.193986	0.172507	0.0690093	-0.41178	1	1	1	1
Dshi_0075	hypothetical protein	CP000830.1	gene	75136	75378	-	-0.222552	0.5838	-0.255145	0.792073	1	1	1	1
Dshi_0076	hypothetical protein	CP000830.1	gene	75771	76007	+	-0.563702	-0.306364	-0.413689	-1.356	1	1	1	0.735082
Dshi_0077	hypothetical protein	CP000830.1	gene	76020	76910	+	-0.383698	-1.00472	-0.433933	-1.07136	1	1	1	0.975916
Dshi_0078	hypothetical protein	CP000830.1	gene	76953	77537	+	-0.000991772	0.549524	-0.394601	-0.805378	1	1	1	1
Dshi_0079	lipid A biosynthesis acyltransferase	CP000830.1	gene	78091	78972	+	-0.51178	-0.229359	-0.231466	-0.883518	1	1	1	1
Dshi_0080	protein of unknown function DUF6 transmembrane	CP000830.1	gene	78969	79955	-	0.21657	0.1261	-0.0290187	0.441255	1	1	1	1
Dshi_0081	3-isopropylmalate dehydrogenase	CP000830.1	gene	80080	81186	-	-0.12473	1.08484	-0.347232	0.0348316	1	0.731229	1	1
Dshi_0082	conserved hypothetical protein	CP000830.1	gene	81262	82386	-	-0.400294	-0.71674	-1.70372	-1.83563	1	1	0.000356225	0.000372866
Dshi_0083	3-isopropylmalate dehydratase%2C small subunit	CP000830.1	gene	82492	83097	-	-0.240792	0.613514	0.182751	0.375114	1	1	1	1
Dshi_0084	conserved hypothetical protein	CP000830.1	gene	83135	83662	-	-0.460959	0.0608516	-0.0567297	-0.135909	1	1	1	1
Dshi_0085	3-isopropylmalate dehydratase%2C large subunit	CP000830.1	gene	83697	85100	-	0.0743414	1.29471	0.515375	0.567316	1	0.0578503	1	1
Dshi_0086	SOUL heme-binding protein	CP000830.1	gene	85412	86014	+	0.708874	-0.197812	-0.0483985	0.0959246	1	1	1	1
Dshi_0087	iojap-like protein	CP000830.1	gene	86213	86545	+	-0.301529	-0.930311	-1.23855	-0.553159	1	1	0.161547	1
Dshi_0088	protein of unknown function DUF163	CP000830.1	gene	86564	87034	+	-0.75006	-0.876125	-1.28692	-1.20709	1	1	0.0742219	0.17199
Dshi_0089	phosphoglycerate mutase	CP000830.1	gene	87158	88675	+	-0.161886	0.0936589	-0.690865	-0.759958	1	1	1	1
Dshi_0090	peptidase M23B	CP000830.1	gene	88672	89775	+	-0.335284	-0.368975	-0.189594	-0.832083	1	1	1	1
Dshi_0091	carboxyl-terminal protease	CP000830.1	gene	89783	91120	+	-0.292773	-0.256809	-0.143382	-0.319407	1	1	1	1
Dshi_0092	NUDIX hydrolase	CP000830.1	gene	91122	91604	+	-0.604085	-0.185839	-0.0358577	-0.515989	1	1	1	1
Dshi_0093	hypothetical protein	CP000830.1	gene	91896	92264	-	0.217284	0.413177	-0.590129	-0.748587	1	1	1	1
Dshi_0094	hypothetical protein	CP000830.1	gene	92411	93343	-	-0.101184	0.482556	0.114883	-0.562497	1	1	1	1
Dshi_0095	hypothetical protein	CP000830.1	gene	93348	94247	-	0.265462	0.756469	0.344356	-0.318496	1	1	1	1
Dshi_0096	hypothetical protein	CP000830.1	gene	94244	94774	-	-0.0271145	-0.0669998	0.359824	-0.826567	1	1	1	1
Dshi_0097	conserved hypothetical protein	CP000830.1	gene	95154	95567	-	-0.307341	-0.104016	-0.357729	-0.790192	1	1	1	1
Dshi_0098	hypothetical protein	CP000830.1	gene	95564	96019	-	-0.0830935	0.225387	0.511211	-0.458863	1	1	1	1
Dshi_0099	hypothetical protein	CP000830.1	gene	96161	96931	-	-0.0513698	0.257043	0.64046	-0.496918	1	1	1	1
Dshi_0100	putative transposase	CP000830.1	gene	96999	98882	-	0.0453767	-0.0497542	0.714296	-0.637743	1	1	1	1
Dshi_0101	hypothetical protein	CP000830.1	gene	99281	99538	+	-0.474347	-0.373884	0.0825624	-0.606415	1	1	1	1
Dshi_0102	DNA polymerase III%2C alpha subunit	CP000830.1	gene	99840	102824	+	-0.134614	-1.79334	-0.690729	-1.45088	1	2.64504e-05	1	0.0125625
Dshi_0103	alcohol dehydrogenase class III/S-(hydroxymethyl)glutathione dehydrogenase	CP000830.1	gene	102930	104042	+	0.0513216	0.276157	0.490281	0.270626	1	1	1	1
Dshi_0104	GCN5-related N-acetyltransferase	CP000830.1	gene	104039	104527	+	-0.420685	-0.304913	0.0163857	-0.64042	1	1	1	1
Dshi_0105	conserved hypothetical protein	CP000830.1	gene	104539	105249	+	0.0115635	0.504039	0.311136	-0.350937	1	1	1	1
Dshi_0106	transcriptional regulator	CP000830.1	gene	105246	105869	-	-0.237995	-0.846897	-0.796126	-0.724698	1	1	1	1
Dshi_0107	ferritin-like protein	CP000830.1	gene	105989	106960	+	0.385806	-1.53028	0.616189	0.148038	1	0.0181267	1	1
Dshi_0108	hypothetical protein	CP000830.1	gene	106968	107909	-	0.0139932	0.309205	0.810561	0.667859	1	1	1	1
Dshi_0109	auxin efflux carrier	CP000830.1	gene	108100	109035	+	0.154926	0.212766	0.235964	0.275081	1	1	1	1
Dshi_0110	protein of unknown function DUF188	CP000830.1	gene	109035	109487	+	0.152766	0.147053	0.407735	0.502611	1	1	1	1
Dshi_0111	transmembrane transporter	CP000830.1	gene	109578	110813	-	0.28164	0.0158726	0.0743636	1.16509	1	1	1	0.148766
Dshi_0112	AFG1-family ATPase	CP000830.1	gene	110834	112003	+	-0.0845405	0.180409	0.010537	-0.177461	1	1	1	1
Dshi_0113	redoxin	CP000830.1	gene	112059	112541	-	0.0193796	0.33154	0.321111	0.676455	1	1	1	1
Dshi_0114	pyridine nucleotide-disulphide oxidoreductase family protein	CP000830.1	gene	112628	113833	+	0.0230635	0.615673	0.0354774	0.295428	1	1	1	1
Dshi_0115	putative methyltransferase	CP000830.1	gene	113830	114387	+	0.0516027	-0.0802971	-0.457739	-0.568611	1	1	1	1
Dshi_0116	TRAP dicarboxylate transporter- DctP subunit	CP000830.1	gene	114678	115730	-	0.17502	0.696003	0.179443	0.290824	1	1	1	1
Dshi_0117	methionine aminopeptidase%2C type I	CP000830.1	gene	116582	117397	-	-0.542807	0.117294	0.487519	-0.998946	1	1	1	1
Dshi_0118	sugar fermentation stimulation protein	CP000830.1	gene	117444	118178	-	-0.0961176	1.32581	0.497696	0.10128	1	0.153124	1	1
Dshi_0119	molybdenum cofactor biosynthesis protein MogA	CP000830.1	gene	118227	118955	+	-0.130177	0.148992	-0.0391731	-0.218372	1	1	1	1
Dshi_0120	GCN5-related N-acetyltransferase	CP000830.1	gene	118952	119677	+	-0.0486305	0.114256	0.452313	0.229329	1	1	1	1
Dshi_0121	uncharacterized peroxidase-related enzyme	CP000830.1	gene	119674	120249	+	-0.0520722	-0.0823413	0.146539	-0.125258	1	1	1	1
Dshi_0122	OmpA/MotB domain protein	CP000830.1	gene	120246	121178	+	-0.140062	-0.329067	-0.346695	-0.163054	1	1	1	1
Dshi_0123	transcriptional regulator	CP000830.1	gene	121186	122094	-	0.442971	-5.57476	-3.09107	0.201857	1	3.52333e-10	1.39643e-06	1
Dshi_0124	intracellular protease	CP000830.1	gene	122240	122824	-	-0.00108494	-0.298171	-0.883095	0.241425	1	1	1	1
Dshi_0125	NADPH:2%2C4-dienoyl-CoA reductase	CP000830.1	gene	122863	124881	-	-0.341695	-0.831565	-0.454816	0.269897	1	1	1	1
Dshi_0126	conserved hypothetical protein	CP000830.1	gene	124985	125401	-	-0.457655	-1.32985	-1.63179	-0.854908	1	0.00326666	1.06572e-05	1
Dshi_0127	conserved hypothetical protein	CP000830.1	gene	125398	126168	-	-0.115125	-1.41938	-1.3955	-0.1473	1	0.00237443	0.00469086	1
Dshi_0128	conserved hypothetical protein	CP000830.1	gene	126287	126946	-	-0.204858	0.241321	-0.179435	0.0615347	1	1	1	1
Dshi_0129	dihydroxy-acid dehydratase	CP000830.1	gene	126918	128651	-	0.13082	0.633857	-0.148112	0.350103	1	1	1	1
Dshi_0130	abortive infection protein	CP000830.1	gene	128795	129697	+	0.254707	1.51427	0.894368	0.775611	1	0.0164997	1	1
Dshi_0131	acetyl-CoA carboxylase	CP000830.1	gene	129763	130725	+	-0.0922564	0.72979	0.514774	0.00635627	1	1	1	1
Dshi_0132	folylpolyglutamate synthase	CP000830.1	gene	130730	131998	+	0.118918	1.35401	0.365005	0.272705	1	0.0278286	1	1
Dshi_0133	putative type I secretion target repeat protein	CP000830.1	gene	132102	133061	+	-0.197169	-3.45587	-1.57418	-1.55435	1	1.4291e-11	0.000125522	0.000298442
Dshi_0134	pterin-4-alpha-carbinolamine dehydratase	CP000830.1	gene	133058	133351	-	0.482012	0.113222	-0.438742	-0.193231	1	1	1	1
Dshi_0135	protein of unknown function DUF482	CP000830.1	gene	133351	134571	-	0.133428	0.0912904	-0.345881	-0.281067	1	1	1	1
Dshi_0136	cytosolic glycerophosphoryl diester phosphodiesterase	CP000830.1	gene	134622	135395	-	-0.426656	-1.21516	-0.916977	0.101302	1	0.158535	1	1
Dshi_0137	endoribonuclease L-PSP	CP000830.1	gene	135392	135859	-	-0.362055	-1.97933	-1.01305	-0.637888	1	3.17423e-07	1	1
Dshi_0138	type I secretion membrane fusion protein	CP000830.1	gene	135882	137189	-	-0.0356821	-1.39234	-1.03957	0.108524	1	0.00226227	1	1
Dshi_0139	type I secretion system ATPase	CP000830.1	gene	137186	138925	-	-0.113373	-1.54722	-1.22854	0.0165382	1	8.33003e-05	0.0535734	1
Dshi_0140	VacJ family lipoprotein	CP000830.1	gene	139098	139919	+	0.0967485	-0.517744	-0.571349	-0.133643	1	1	1	1
Dshi_0141	toluene tolerance family protein	CP000830.1	gene	139909	140529	+	0.0217133	-0.00851473	-0.184577	0.476905	1	1	1	1
Dshi_0142	penicillin-binding protein	CP000830.1	gene	140693	142882	-	-0.0882977	0.0584208	-0.525715	-0.145218	1	1	1	1
Dshi_0143	nitrogen regulatory protein P-II	CP000830.1	gene	143197	143535	+	0.387675	-0.355157	-1.03334	-0.500598	1	1	1	1
Dshi_0144	ammonium transporter	CP000830.1	gene	143570	144883	+	-0.30607	-0.897523	-0.74524	-0.752504	1	1	1	1
Dshi_0145	amino-acid aminotransferase	CP000830.1	gene	145044	146222	-	-0.373107	-0.303999	-0.221051	-0.0212491	1	1	1	1
Dshi_0146	3-mercaptopyruvate sulfurtransferase	CP000830.1	gene	146231	147106	-	-0.205086	0.0694573	-0.0357559	-0.251881	1	1	1	1
Dshi_0147	SsrA-binding protein	CP000830.1	gene	147392	147874	-	0.0650129	0.843703	0.751183	0.11393	1	1	1	1
Dshi_0148	GCN5-related N-acetyltransferase	CP000830.1	gene	147905	148354	-	0.0760204	1.1513	0.545432	-0.0910376	1	0.393799	1	1
Dshi_0149	dihydrodipicolinate synthase	CP000830.1	gene	148351	149226	-	0.265801	1.49603	0.455742	0.215116	1	0.00575105	1	1
Dshi_0150	putative lytic transglycosylase catalytic	CP000830.1	gene	149400	151349	+	-0.2737	0.521416	0.103002	-1.10625	1	1	1	0.545875
Dshi_0151	protein of unknown function DUF6 transmembrane	CP000830.1	gene	151387	152265	-	0.106956	0.18353	0.505431	0.768411	1	1	1	1
Dshi_0152	protein of unknown function DUF752	CP000830.1	gene	152262	152954	-	-0.308572	-0.025213	0.4999	0.409833	1	1	1	1
Dshi_0153	FAD dependent oxidoreductase	CP000830.1	gene	153035	154093	+	-0.274656	0.0698002	0.341908	-0.345386	1	1	1	1
Dshi_0154	NADPH-dependent FMN reductase	CP000830.1	gene	154275	154820	-	0.437812	1.18435	0.449015	0.884815	1	0.175923	1	1
Dshi_0155	putative LrgA family protein	CP000830.1	gene	155531	155887	+	0.0119483	0.0558293	0.683411	-0.435462	1	1	1	1
Dshi_0156	LrgB family protein	CP000830.1	gene	155880	156596	+	0.702761	1.00821	0.952585	0.841684	1	1	1	1
Dshi_0157	cob(I)alamin adenosyltransferase	CP000830.1	gene	156608	157222	+	0.157409	0.232997	0.263567	0.475102	1	1	1	1
Dshi_0158	cobaltochelatase	CP000830.1	gene	157466	161173	-	-0.0826061	0.797702	0.381763	-0.0237148	1	1	1	1
Dshi_0159	hypothetical protein	CP000830.1	gene	161242	161751	-	0.297847	1.57014	1.00795	-0.979135	1	0.00159949	1	1
Dshi_0160	cobalamin biosynthesis protein CobW	CP000830.1	gene	162047	163126	-	-0.131082	1.06761	0.662035	0.766313	1	0.746546	1	1
Dshi_0161	possible cobalt transporter%2C subunit CbtA	CP000830.1	gene	163128	163817	-	-0.140198	1.05934	0.75283	0.989157	1	0.779981	1	1
Dshi_0162	hypothetical protein	CP000830.1	gene	163833	164030	-	0.1814	0.706311	0.42799	0.73906	1	1	1	1
Dshi_0163	chromosome segregation protein SMC	CP000830.1	gene	164463	167915	+	0.0168606	-0.390915	0.46836	0.734823	1	1	1	1
Dshi_0164	lytic murein transglycosylase	CP000830.1	gene	168135	169304	-	0.144947	0.0156104	0.0505407	0.371548	1	1	1	1
Dshi_0165	cobalamin biosynthesis protein CobD	CP000830.1	gene	169365	170276	-	0.154162	2.38718	1.3151	0.648719	1	6.36544e-05	0.399742	1
Dshi_0166	threonine-phosphate decarboxylase	CP000830.1	gene	170273	171229	-	-0.58974	1.77016	1.24844	-0.453555	1	0.00607914	0.516166	1
Dshi_0167	protein of unknown function DUF1636	CP000830.1	gene	171226	171609	-	0.821953	1.10844	0.428056	0.696518	1	0.616262	1	1
Dshi_0168	response regulator receiver protein	CP000830.1	gene	171888	172247	+	-0.236037	-1.13848	-0.918545	-1.07025	1	0.128009	1	0.568404
Dshi_0169	putative glutathione S-transferase	CP000830.1	gene	172349	173338	-	0.0908437	-0.218074	-0.364259	0.0473171	1	1	1	1
Dshi_0170	hypothetical protein	CP000830.1	gene	173674	173919	+	-0.109346	1.21875	0.788859	-0.1358	1	0.210062	1	1
Dshi_0171	sirohydrochlorin cobaltochelatase	CP000830.1	gene	173916	175166	+	0.0418399	1.34945	0.718855	0.538387	1	0.083877	1	1
Dshi_0172	precorrin-8X methylmutase	CP000830.1	gene	175166	176704	+	-0.138705	1.36641	0.988232	0.326394	1	0.0370836	1	1
Dshi_0173	decarboxylating precorrin-6Y C(5%2C15)-methyltransferase	CP000830.1	gene	176787	177989	+	-0.0909901	1.34036	0.724972	0.133681	1	0.0517373	1	1
Dshi_0174	precorrin-2 C20-methyltransferase	CP000830.1	gene	177986	178687	+	-0.0672831	1.37515	1.1136	0.31981	1	0.0569144	0.85504	1
Dshi_0175	precorrin-3B C17-methyltransferase	CP000830.1	gene	178678	180483	+	-0.0349988	1.26708	1.0912	0.275677	1	0.0983846	0.877801	1
Dshi_0176	precorrin-4 C11-methyltransferase	CP000830.1	gene	180607	181383	+	0.236882	1.49034	0.752973	0.735328	1	0.0148383	1	1
Dshi_0177	conserved hypothetical protein	CP000830.1	gene	181444	181797	+	0.267442	-0.650463	-1.09872	-0.775182	1	1	0.871008	1
Dshi_0178	aminotransferase class I and II	CP000830.1	gene	181801	182973	-	0.156778	1.15076	1.1548	0.902725	1	0.235147	0.347018	1
Dshi_0179	peptide deformylase	CP000830.1	gene	183047	183610	+	0.136024	1.01115	0.42447	-0.154016	1	1	1	1
Dshi_0180	c(\Note=TIGRFAM: peptide deformylase PFAM: formylmethionine deformylase KEGG: sit:TM1040_2578 formylmethionine deformylase%2C worse BLAST hits than Dshi_0179%2C but same product result\", \"peptide deformylase\")"	CP000830.1	gene	183683	184189	+	-0.157315	0.442892	0.577252	-0.411822	1	1	1	1
Dshi_0181	methionyl-tRNA formyltransferase	CP000830.1	gene	184186	185085	+	-0.0249692	0.792066	0.566172	-0.291628	1	1	1	1
Dshi_0182	ribonuclease H	CP000830.1	gene	185190	185663	-	-0.391002	0.364377	0.366439	-0.0366123	1	1	1	1
Dshi_0183	methyltransferase type 11	CP000830.1	gene	185656	186255	-	-0.355773	0.634923	0.42574	0.325083	1	1	1	1
Dshi_0184	conserved hypothetical protein	CP000830.1	gene	186252	186704	-	-0.443185	0.0988742	0.131812	-0.0455206	1	1	1	1
Dshi_0185	phosphatidate cytidylyltransferase	CP000830.1	gene	186744	187694	-	-0.375046	-0.286178	0.264849	0.470277	1	1	1	1
Dshi_0186	phospholipid/glycerol acyltransferase	CP000830.1	gene	187691	188344	-	0.797155	0.691149	0.653039	0.995889	1	1	1	1
Dshi_0187	amino-acid exporter protein	CP000830.1	gene	188367	188981	-	-0.116646	-0.672623	0.511947	0.0763298	1	1	1	1
Dshi_0188	4-hydroxy-3-methylbut-2-enyl diphosphate reductase	CP000830.1	gene	189644	190600	-	1.04678	1.66008	0.254994	0.0941151	1	0.000801757	1	1
Dshi_0189	putative cytochrome c class I	CP000830.1	gene	190754	191188	+	0.417374	0.0796408	0.086184	0.191146	1	1	1	1
Dshi_0190	uncharacterized membrane-associated protein	CP000830.1	gene	191192	191707	-	-0.458489	0.106935	0.351803	-0.277998	1	1	1	1
Dshi_0191	protein of unknown function DUF88	CP000830.1	gene	191718	192290	-	-0.59619	-0.187907	0.443208	-1.3351	1	1	1	0.0245833
Dshi_0192	2-amino-4-hydroxy-6- hydroxymethyldihydropteridine pyrophosphokinase	CP000830.1	gene	192409	192978	+	0.27882	0.191134	-0.00200025	0.264943	1	1	1	1
Dshi_0193	DNA-directed RNA polymerase%2C omega subunit	CP000830.1	gene	193056	193412	+	-0.076392	0.649379	1.29958	-0.23151	1	1	0.0373625	1
Dshi_0194	GTP pyrophosphokinase	CP000830.1	gene	193417	195561	+	-0.147616	0.101618	0.00272435	-0.457938	1	1	1	1
Dshi_0195	conserved hypothetical protein	CP000830.1	gene	195599	196255	+	-0.467348	-2.35319	-1.69218	-0.81076	1	2.86122e-10	1.38625e-06	1
Dshi_0196	pyridoxine 5'-phosphate synthase	CP000830.1	gene	196281	197045	+	-0.279859	-1.50578	-1.8735	-0.218181	1	0.000215072	7.57494e-07	1
Dshi_0197	hypothetical protein	CP000830.1	gene	197042	197704	+	-0.215019	-1.36647	-1.65125	-0.617987	1	0.00172064	6.63749e-06	1
Dshi_0198	holo-acyl-carrier-protein synthase	CP000830.1	gene	197844	198263	+	0.71578	1.33956	-0.0236045	-0.0280554	1	0.0653492	1	1
Dshi_0199	signal peptidase I	CP000830.1	gene	198319	199104	+	-0.329843	0.749651	0.207706	0.191862	1	1	1	1
Dshi_0200	ribonuclease III	CP000830.1	gene	199101	199790	+	-0.377349	0.536535	0.322874	-0.128908	1	1	1	1
Dshi_0201	GTP-binding protein Era	CP000830.1	gene	199783	200709	+	0.179598	1.10562	0.0270127	0.362195	1	0.354967	1	1
Dshi_0202	protein of unknown function DUF1491	CP000830.1	gene	200713	201045	+	-0.195376	0.521456	-0.379238	-0.603737	1	1	1	1
Dshi_0203	DNA repair protein RecO	CP000830.1	gene	201114	201839	+	-0.207312	-0.227571	0.221644	-1.13107	1	1	1	0.615719
Dshi_0204	acyl-CoA dehydrogenase	CP000830.1	gene	201901	203595	-	0.496737	0.930743	1.46305	1.35112	1	1	0.00325126	0.0150603
Dshi_0205	protein of unknown function DUF81	CP000830.1	gene	203871	204635	+	-0.0248792	0.327787	0.171275	-0.360229	1	1	1	1
Dshi_0206	conserved hypothetical protein	CP000830.1	gene	204628	205515	-	0.49475	0.235021	-0.409972	0.503094	1	1	1	1
Dshi_0207	phosphotransferase system	CP000830.1	gene	205596	205865	-	-0.304279	-1.22187	-0.396524	-0.221041	1	0.0271166	1	1
Dshi_0208	PTS system IIA component	CP000830.1	gene	205876	206265	-	-0.202888	-1.52492	-0.842976	0.0422294	1	6.58239e-05	1	1
Dshi_0209	uncharacterized P-loop ATPase protein UPF0042	CP000830.1	gene	206303	207205	-	-0.0777547	-1.76631	-1.63176	0.152997	1	3.68283e-05	0.000252237	1
Dshi_0210	HPr kinase/phosphorylase	CP000830.1	gene	207218	207655	-	0.0709843	-0.798932	-1.11559	0.416476	1	1	0.547719	1
Dshi_0211	integral membrane sensor signal transduction histidine kinase	CP000830.1	gene	207658	209376	-	-0.183503	-1.58933	-1.6863	-0.474141	1	7.07347e-05	1.63917e-05	1
Dshi_0212	two component transcriptional regulator	CP000830.1	gene	209373	210074	-	0.104845	-2.02342	-1.70373	-0.311383	1	1.15296e-05	0.000601238	1
Dshi_0213	phosphoenolpyruvate carboxykinase	CP000830.1	gene	210410	212008	+	0.0788355	-1.30011	-0.830373	1.1349	1	0.0191292	1	0.360809
Dshi_0214	3-hydroxybutyryl-CoA dehydrogenase	CP000830.1	gene	212131	213006	-	0.311193	0.256688	-0.0494654	0.49291	1	1	1	1
Dshi_0215	conserved hypothetical protein	CP000830.1	gene	213167	214024	+	0.00984518	-4.40718	-3.07325	-0.427101	1	1.12639e-11	6.28764e-09	1
Dshi_0216	electron transfer flavoprotein alpha subunit	CP000830.1	gene	214091	215017	-	-0.151965	0.371476	0.101237	0.171207	1	1	1	1
Dshi_0217	electron transfer flavoprotein beta subunit	CP000830.1	gene	215017	215775	-	-0.00309978	0.575393	0.326629	0.536714	1	1	1	1
Dshi_0218	putative ATP--cobalamin adenosyltransferase	CP000830.1	gene	216003	216575	-	-0.0866246	0.514618	-0.0343134	0.319234	1	1	1	1
Dshi_0219	hypothetical protein	CP000830.1	gene	216579	216794	-	-0.102591	0.38313	0.363642	0.155527	1	1	1	1
Dshi_0220	putative oxidoreductase NAD-/NADP-dependent	CP000830.1	gene	216879	217712	-	0.228944	0.786997	0.676587	0.433536	1	1	1	1
Dshi_0221	DNA topoisomerase IV%2C A subunit	CP000830.1	gene	217806	220139	+	-0.114478	-0.170507	0.255287	-0.376959	1	1	1	1
Dshi_0222	hypothetical protein	CP000830.1	gene	220158	220832	+	0.000873469	-0.0102783	0.186352	-0.150422	1	1	1	1
Dshi_0223	translation elongation factor Tu	CP000830.1	gene	220923	222098	+	-0.16022	1.47808	1.28386	1.24744	1	0.0429284	0.332015	0.378777
Dshi_0224	hypothetical protein	CP000830.1	gene	222170	223045	-	-0.53381	0.717484	0.200052	-0.31152	1	1	1	1
Dshi_0225	hypothetical protein	CP000830.1	gene	223884	224186	+	0.442496	2.39416	-0.307575	-0.311937	1	4.2119e-06	1	1
Dshi_0226	protein of unknown function DUF1244	CP000830.1	gene	224310	224642	-	0.175335	0.599904	0.342161	0.447149	1	1	1	1
Dshi_0227	N-formylglutamate amidohydrolase	CP000830.1	gene	224639	225388	-	0.269735	1.09536	0.854752	0.467667	1	0.40372	1	1
Dshi_0228	pyruvate kinase	CP000830.1	gene	225543	226991	+	-0.340407	0.636377	0.393127	-1.08608	1	1	1	0.700973
Dshi_0229	hypothetical protein	CP000830.1	gene	226996	227220	+	0.103949	0.801137	0.128952	-1.19108	1	1	1	0.188872
Dshi_0230	50S ribosomal protein L35	CP000830.1	gene	227567	227767	+	-0.139345	0.671696	0.566078	0.243879	1	1	1	1
Dshi_0231	50S ribosomal protein L20	CP000830.1	gene	227780	228145	+	0.174169	1.09476	0.356212	0.822883	1	0.6941	1	1
Dshi_0232	hypothetical protein	CP000830.1	gene	228403	229473	+	0.215318	0.492258	0.169178	0.286626	1	1	1	1
Dshi_0233	putative citrate transporter	CP000830.1	gene	229629	231512	+	0.38678	0.795397	0.949451	0.960504	1	1	1	1
Dshi_0234	hypothetical protein	CP000830.1	gene	231585	232649	+	-0.0680577	-3.19319	-3.0636	-0.865823	1	8.05388e-08	3.53486e-07	1
Dshi_0235	phenylalanyl-tRNA synthetase%2C alpha subunit	CP000830.1	gene	232709	233782	+	0.0679257	0.304182	-0.1947	0.45951	1	1	1	1
Dshi_0236	hypothetical protein	CP000830.1	gene	233956	234210	+	0.491982	-0.60534	-0.968459	1.23326	1	1	1	0.334906
Dshi_0237	phenylalanyl-tRNA synthetase%2C beta subunit	CP000830.1	gene	234571	236967	+	-0.145553	0.93973	0.031155	0.105125	1	1	1	1
Dshi_0238	conserved hypothetical protein	CP000830.1	gene	237254	237724	+	0.653237	0.073786	-0.0730326	0.510761	1	1	1	1
Dshi_0239	aspartate dehydrogenase	CP000830.1	gene	237729	238490	-	-0.451374	-0.298395	-0.0912191	-0.704694	1	1	1	1
Dshi_0240	glutathione S-transferase domain protein	CP000830.1	gene	238487	239185	-	-0.038575	-0.281651	0.140513	-0.364631	1	1	1	1
Dshi_0241	large conductance mechanosensitive channel protein	CP000830.1	gene	239334	239729	+	-0.0829817	-3.72532	-2.21181	-1.51219	1	1.70463e-09	9.62355e-06	0.0273971
Dshi_0242	conserved hypothetical protein	CP000830.1	gene	239815	240792	+	-0.00482303	-4.85492	-3.01824	-0.725976	1	2.68866e-10	3.79109e-07	1
Dshi_0243	acyltransferase family protein	CP000830.1	gene	240789	241940	+	0.0764043	-3.74834	-2.91528	-0.271276	1	1.36896e-08	8.59025e-07	1
Dshi_0244	alanine dehydrogenase	CP000830.1	gene	241950	243065	-	-0.270232	-2.12835	-1.55555	-0.592222	1	6.80114e-06	0.00518456	1
Dshi_0245	transcriptional regulator	CP000830.1	gene	243155	243664	+	-0.191032	-0.324892	-0.0863005	-0.991576	1	1	1	1
Dshi_0246	putative ribosomal protein S21	CP000830.1	gene	243756	243962	-	-0.507831	-0.0247094	-0.0667828	-1.07695	1	1	1	0.889997
Dshi_0247	conserved hypothetical protein	CP000830.1	gene	244084	244782	+	0.159107	-0.425694	-0.471571	-0.112587	1	1	1	1
Dshi_0248	quinone oxidoreductase putative PIG3	CP000830.1	gene	244793	245779	+	-0.163729	-0.352082	-0.423054	-0.108482	1	1	1	1
Dshi_0249	efflux transporter	CP000830.1	gene	246115	246699	-	-0.106378	0.0532488	-0.562796	-1.20098	1	1	1	0.411661
Dshi_0250	efflux transporter	CP000830.1	gene	246745	249237	-	-0.0267293	0.377298	-0.107651	-0.0920259	1	1	1	1
Dshi_0251	efflux transporter	CP000830.1	gene	249241	250392	-	-0.21603	0.28095	0.867454	-1.30346	1	1	1	0.30773
Dshi_0252	transcriptional regulator	CP000830.1	gene	250470	251144	+	-0.032599	-0.431326	-0.599344	-0.865679	1	1	1	1
Dshi_0253	putative Acyl-CoA synthetases (AMP-forming)/AMP-acid ligases II	CP000830.1	gene	251200	252759	+	0.145704	-0.73618	-0.144228	0.173065	1	1	1	1
Dshi_0254	ribonuclease T2	CP000830.1	gene	252790	253431	-	0.122127	0.265079	-0.244904	-0.0596338	1	1	1	1
Dshi_0255	protein of unknown function DUF1013	CP000830.1	gene	253588	254340	+	-0.007261	1.11191	0.337366	-0.663328	1	0.571458	1	1
Dshi_0256	hypothetical protein	CP000830.1	gene	254419	254667	-	-0.0150067	-0.440507	0.0840162	-0.610178	1	1	1	1
Dshi_0257	peptidase S8 and S53 subtilisin kexin sedolisin	CP000830.1	gene	254727	256076	-	-0.178051	-0.858362	-0.139078	-1.39954	1	1	1	0.00821749
Dshi_0258	preprotein translocase%2C SecE subunit	CP000830.1	gene	256271	256471	+	-0.443766	-0.559205	-0.502583	-0.576957	1	1	1	1
Dshi_0259	NusG antitermination factor	CP000830.1	gene	256673	257206	+	0.0861998	0.999253	0.404913	0.479425	1	1	1	1
Dshi_0260	50S ribosomal protein L11	CP000830.1	gene	257310	257735	+	0.31713	2.65085	1.13998	1.69077	1	5.83039e-05	0.986648	0.0512418
Dshi_0261	50S ribosomal protein L1	CP000830.1	gene	257737	258435	+	-0.230271	1.68669	0.848048	0.704183	1	0.0222342	1	1
Dshi_0262	conserved hypothetical protein	CP000830.1	gene	258788	259516	+	0.18438	-2.93334	-2.19792	0.138832	1	6.67355e-09	1.51336e-06	1
Dshi_0263	methyltransferase FkbM family	CP000830.1	gene	259644	260429	+	-0.257194	-0.762005	-0.95702	-0.648712	1	1	1	1
Dshi_0264	hypothetical protein	CP000830.1	gene	260484	261542	+	-0.143965	-2.38604	-2.41525	-1.33606	1	5.03367e-06	4.54751e-06	0.128776
Dshi_0265	50S ribosomal protein L10	CP000830.1	gene	261837	262355	+	-0.124323	2.21507	1.1241	0.622241	1	0.00363593	1	1
Dshi_0266	50S ribosomal protein L7/L12	CP000830.1	gene	262428	262808	+	-0.047748	2.1992	0.768794	1.06068	1	0.00197796	1	1
Dshi_0267	hypothetical protein	CP000830.1	gene	262945	264294	+	0.258172	-0.725694	-0.480579	-0.165155	1	1	1	1
Dshi_0268	DNA-directed RNA polymerase%2C beta subunit	CP000830.1	gene	264787	268923	+	-0.260655	0.858661	0.145655	0.0747587	1	1	1	1
Dshi_0269	DNA-directed RNA polymerase%2C beta' subunit	CP000830.1	gene	269021	273268	+	-0.286834	1.11712	0.0875683	0.0820665	1	0.471955	1	1
Dshi_0270	protein of unknown function DUF6 transmembrane	CP000830.1	gene	273419	274324	+	-0.527786	0.608344	0.0840851	-0.905855	1	1	1	1
Dshi_0271	30S ribosomal protein S12	CP000830.1	gene	274606	274977	+	0.363249	1.8913	1.25184	1.67629	1	0.00194522	0.475123	0.0215523
Dshi_0272	30S ribosomal protein S7	CP000830.1	gene	274990	275460	+	0.68677	2.44501	1.01636	2.17635	1	5.01558e-05	1	0.000999475
Dshi_0273	translation elongation factor G	CP000830.1	gene	275486	277603	+	0.0648762	1.6534	0.734995	1.63044	1	0.0130045	1	0.0301266
Dshi_0274	translation elongation factor Tu	CP000830.1	gene	277686	278861	+	-0.064287	1.68851	0.926129	1.4627	1	0.0121637	1	0.117928
Dshi_0275	30S ribosomal protein S10	CP000830.1	gene	278960	279280	+	0.024228	1.89113	0.924507	1.2806	1	0.00606763	1	0.440838
Dshi_0276	50S ribosomal protein L3	CP000830.1	gene	279295	280134	+	-0.222302	1.54106	0.76707	1.08056	1	0.0623821	1	0.974155
Dshi_0277	50S ribosomal protein L4/L1e	CP000830.1	gene	280131	280748	+	-0.0577611	1.94974	0.887985	1.36054	1	0.00599286	1	0.332837
Dshi_0278	50S Ribosomal protein L25/L23	CP000830.1	gene	280745	281041	+	-0.187074	2.01507	0.680482	1.72956	1	0.00591045	1	0.0663298
Dshi_0279	hypothetical protein	CP000830.1	gene	281137	281487	-	0.455426	0.46859	0.378015	0.926821	1	1	1	1
Dshi_0280	hypothetical protein	CP000830.1	gene	281779	282159	-	0.391895	-0.588465	-0.106174	-0.40476	1	1	1	1
Dshi_0281	YHS domain protein	CP000830.1	gene	282323	282814	-	0.0628712	-0.348121	0.432153	0.657008	1	1	1	1
Dshi_0282	hypothetical protein	CP000830.1	gene	283471	283737	+	0.143238	-0.46693	-0.738533	-0.769952	1	1	1	1
Dshi_0283	hypothetical protein	CP000830.1	gene	283818	284120	+	0.338782	-0.155318	-0.587075	-0.0480775	1	1	1	1
Dshi_0284	putative outer membrane protein	CP000830.1	gene	284463	285113	+	0.250109	0.61973	-1.0946	0.584767	1	1	0.701423	1
Dshi_0285	50S ribosomal protein L2	CP000830.1	gene	285409	286251	+	0.19934	1.94173	0.76061	0.730825	1	0.000298442	1	1
Dshi_0286	30S ribosomal protein S19	CP000830.1	gene	286255	286533	+	0.441084	2.28773	1.00898	1.3092	1	6.75451e-05	1	0.26913
Dshi_0287	50S ribosomal protein L22	CP000830.1	gene	286537	286917	+	0.147695	2.06745	0.814992	0.984432	1	7.26142e-05	1	1
Dshi_0288	ribosomal protein S3 RpsC	CP000830.1	gene	286917	287639	+	-0.00248149	1.74085	0.624542	0.903327	1	0.00226735	1	1
Dshi_0289	50S ribosomal protein L16	CP000830.1	gene	287653	288066	+	0.311104	2.29873	0.618003	1.49389	1	4.25497e-05	1	0.0739363
Dshi_0290	conserved hypothetical protein	CP000830.1	gene	288217	288447	+	0.240256	1.21085	0.543832	0.590773	1	0.352226	1	1
Dshi_0291	hypothetical protein	CP000830.1	gene	289020	289409	-	0.0949303	0.0690565	-0.201744	0.0358239	1	1	1	1
Dshi_0292	conserved hypothetical protein	CP000830.1	gene	289461	290186	-	0.29572	1.1958	0.351318	1.29978	1	0.449518	1	0.35288
Dshi_0293	50S ribosomal protein L29	CP000830.1	gene	290274	290480	+	-0.492204	0.462163	0.449719	-0.336285	1	1	1	1
Dshi_0294	30S ribosomal protein S17	CP000830.1	gene	290493	290723	+	0.403188	1.45949	0.5832	0.741856	1	0.0285437	1	1
Dshi_0295	50S ribosomal protein L14	CP000830.1	gene	290797	291165	+	-0.00528886	1.61038	0.896842	0.291247	1	0.0229665	1	1
Dshi_0296	50S ribosomal protein L24	CP000830.1	gene	291165	291470	+	0.0790741	1.68579	0.872823	0.293079	1	0.0229091	1	1
Dshi_0297	50S ribosomal protein L5	CP000830.1	gene	291470	292033	+	0.218473	1.80777	0.884208	0.946839	1	0.00843689	1	1
Dshi_0298	30S ribosomal protein S14	CP000830.1	gene	292052	292357	+	0.000310304	1.64219	0.72811	0.753809	1	0.00786685	1	1
Dshi_0299	30S ribosomal protein S8	CP000830.1	gene	292371	292763	+	-0.548317	1.09216	0.709133	0.212019	1	0.698832	1	1
Dshi_0300	50S ribosomal protein L6	CP000830.1	gene	292776	293309	+	-0.415093	1.26066	0.653438	0.402726	1	0.26523	1	1
Dshi_0301	50S ribosomal protein L18	CP000830.1	gene	293321	293680	+	-0.49699	1.00095	0.377702	0.333926	1	1	1	1
Dshi_0302	30S ribosomal protein S5	CP000830.1	gene	293839	294414	+	-0.0257095	1.88586	0.554843	0.659812	1	0.00246754	1	1
Dshi_0303	50S ribosomal protein L30	CP000830.1	gene	294427	294615	+	0.137547	1.8229	0.461812	0.821002	1	0.000950661	1	1
Dshi_0304	50S ribosomal protein L15	CP000830.1	gene	294758	295231	+	-0.587224	1.02743	0.326675	0.0353694	1	0.963877	1	1
Dshi_0305	preprotein translocase%2C SecY subunit	CP000830.1	gene	295343	296704	+	0.226785	1.04743	0.329029	0.494629	1	0.664284	1	1
Dshi_0306	adenylate kinase	CP000830.1	gene	296701	297342	+	-0.0801339	0.83419	0.469506	0.497875	1	1	1	1
Dshi_0307	30S ribosomal protein S13	CP000830.1	gene	297504	297947	+	0.474514	1.97635	0.924813	0.918913	1	4.92371e-05	1	1
Dshi_0308	30S ribosomal protein S11	CP000830.1	gene	297963	298352	+	0.191455	2.09763	0.979301	1.00415	1	0.000123634	1	1
Dshi_0309	DNA-directed RNA polymerase%2C alpha subunit	CP000830.1	gene	298455	299486	+	-0.0644033	1.7029	0.699997	0.477876	1	0.00220422	1	1
Dshi_0310	50S ribosomal protein L17	CP000830.1	gene	299605	300021	+	0.415127	2.43991	0.559523	0.672269	1	5.37459e-06	1	1
Dshi_0311	transcriptional regulator	CP000830.1	gene	300364	300975	+	0.669954	1.08821	1.02995	0.0453802	1	0.506663	1	1
Dshi_0312	N-acyl-L-homoserine lactone synthetase-like protein	CP000830.1	gene	301032	301619	+	0.193826	0.350058	0.487211	0.506904	1	1	1	1
Dshi_0313	AAA ATPase central domain protein	CP000830.1	gene	301799	303109	+	-0.191003	0.706232	0.370973	-0.0906822	1	1	1	1
Dshi_0314	integral membrane protein	CP000830.1	gene	303192	303521	+	0.27579	0.74407	1.12895	0.183301	1	1	1	1
Dshi_0315	ribosomal large subunit pseudouridine synthase C	CP000830.1	gene	303518	304564	+	-0.253598	0.931592	0.517811	0.133913	1	1	1	1
Dshi_0316	phosphoglycolate phosphatase	CP000830.1	gene	304561	305241	+	0.0150607	1.07769	0.434272	0.181403	1	0.639904	1	1
Dshi_0317	ATP12 chaperone protein	CP000830.1	gene	305238	305942	+	-0.217289	0.516621	0.28764	-0.0415316	1	1	1	1
Dshi_0318	glutamate/glutamine/aspartate/asparagine ABC transporter	CP000830.1	gene	306292	307308	+	-0.00901251	-0.778865	-0.0930478	0.884518	1	1	1	1
Dshi_0319	glutamate/glutamine/aspartate/asparagine ABC transport system permease	CP000830.1	gene	307429	308664	+	0.346662	-0.254573	0.436437	0.954034	1	1	1	1
Dshi_0320	glutamate/glutamine/aspartate/asparagine ABC transport system permease	CP000830.1	gene	308666	309964	+	-0.0137298	-0.636644	0.122877	0.598458	1	1	1	1
Dshi_0321	glutamate/glutamine/aspartate/asparagine ABC transport ATP-binding	CP000830.1	gene	309980	310756	+	-0.0540761	-0.663985	-0.220388	0.512495	1	1	1	1
Dshi_0322	putative phosphatase	CP000830.1	gene	310800	311300	-	-0.152955	0.58537	0.396703	0.555603	1	1	1	1
Dshi_0323	conserved hypothetical protein	CP000830.1	gene	311297	311920	-	-0.421099	0.640622	0.490417	-0.138113	1	1	1	1
Dshi_0324	acetylglutamate kinase	CP000830.1	gene	311973	312836	-	0.0736507	1.38585	0.727465	0.701468	1	0.0361028	1	1
Dshi_0325	3-ketoacyl-(acyl-carrier-protein) reductase	CP000830.1	gene	312924	313655	+	-0.112926	-0.609007	-0.375531	-0.405908	1	1	1	1
Dshi_0326	GTP-binding protein	CP000830.1	gene	313718	314371	-	-0.244407	0.45945	-0.56208	-0.0236462	1	1	1	1
Dshi_0327	MOSC domain protein	CP000830.1	gene	314368	315117	-	0.0857808	0.823309	-0.0283963	0.425098	1	1	1	1
Dshi_0328	preprotein translocase subunit	CP000830.1	gene	315114	316934	-	0.198862	0.537604	-0.405765	0.241031	1	1	1	1
Dshi_0329	diguanylate cyclase/phosphodiesterase	CP000830.1	gene	317056	318645	-	-0.139286	-5.09163	-3.10372	-0.126821	1	2.81996e-11	4.96193e-08	1
Dshi_0330	PP-loop ATPase	CP000830.1	gene	318693	319556	-	0.128331	0.489077	0.067147	0.357894	1	1	1	1
Dshi_0331	protein of unknown function DUF37	CP000830.1	gene	319810	320031	-	0.767922	1.4349	1.4336	0.720509	1	0.10509	0.170475	1
Dshi_0332	ribonuclease P protein component	CP000830.1	gene	320028	320417	-	-0.433727	1.08898	0.732279	-0.0646589	1	0.690153	1	1
Dshi_0333	50S ribosomal protein L34	CP000830.1	gene	320480	320614	-	0.0132402	1.13049	0.775531	0.0921108	1	0.436768	1	1
Dshi_0334	integral membrane sensor signal transduction histidine kinase	CP000830.1	gene	320898	322301	-	-0.488826	-0.170017	0.293603	-0.511003	1	1	1	1
Dshi_0335	putative mercuric reductase MerA	CP000830.1	gene	322338	323750	-	-0.0310915	0.0762554	-0.230663	0.415314	1	1	1	1
Dshi_0336	SNARE associated Golgi protein	CP000830.1	gene	323755	324486	-	-0.296601	-0.120268	0.464189	-0.492399	1	1	1	1
Dshi_0337	ATPases involved in chromosome partitioning-like protein	CP000830.1	gene	325428	326237	-	-0.437005	-1.08743	-0.715605	-0.102614	1	0.383333	1	1
Dshi_0338	metallo-beta-lactamase family protein	CP000830.1	gene	326619	327452	+	-0.384934	-0.271824	-0.0627675	0.0588098	1	1	1	1
Dshi_0339	protein of unknown function DUF849	CP000830.1	gene	327660	328538	-	-0.40569	0.0291789	-0.27663	-0.610683	1	1	1	1
Dshi_0340	50S ribosomal protein L31	CP000830.1	gene	328656	328877	-	-0.273769	1.12898	0.54604	0.223145	1	0.639905	1	1
Dshi_0341	50S ribosomal protein L19	CP000830.1	gene	328889	329263	-	0.128088	1.43067	0.618543	0.901064	1	0.0873671	1	1
Dshi_0342	tRNA (guanine-N1)-methyltransferase	CP000830.1	gene	329524	330321	-	-0.393655	0.231727	0.248702	-0.739156	1	1	1	1
Dshi_0343	aminoglycoside phosphotransferase	CP000830.1	gene	330412	331401	+	-0.118823	-2.21415	-1.67677	-1.16293	1	3.19203e-06	0.00116282	0.429808
Dshi_0344	16S rRNA processing protein RimM	CP000830.1	gene	331421	331921	-	0.047804	1.7594	0.0196216	0.242713	1	0.0184799	1	1
Dshi_0345	hypothetical protein	CP000830.1	gene	331918	332064	-	-0.212369	1.49537	0.491092	-0.654732	1	0.159524	1	1
Dshi_0346	protein of unknown function DUF55	CP000830.1	gene	332071	332535	-	-0.206899	1.19156	-0.202845	-0.525915	1	0.298128	1	1
Dshi_0347	cob(II)yrinic acid a%2Cc-diamide reductase	CP000830.1	gene	332537	333166	-	-0.98326	0.622207	0.0434738	-0.830544	1	1	1	1
Dshi_0348	30S ribosomal protein S16	CP000830.1	gene	333195	333587	-	-0.0851177	2.41235	0.684678	0.96589	1	0.000382298	1	1
Dshi_0349	chorismate mutase	CP000830.1	gene	333629	333925	-	0.450032	2.10453	0.399293	0.79501	1	0.00285826	1	1
Dshi_0350	conserved hypothetical protein	CP000830.1	gene	334046	334651	-	-0.0508449	2.07086	0.508918	0.0245992	1	0.000950661	1	1
Dshi_0351	GCN5-related N-acetyltransferase	CP000830.1	gene	334651	335166	-	-0.0143486	1.99767	0.83109	-0.0412688	1	0.00346068	1	1
Dshi_0352	acetyltransferase	CP000830.1	gene	335163	335696	-	-0.259512	1.74248	0.612055	-0.248094	1	0.0517668	1	1
Dshi_0353	signal recognition particle protein	CP000830.1	gene	335696	337210	-	-0.0391365	1.90249	0.659317	0.500219	1	0.000567289	1	1
Dshi_0354	FMN-dependent NADH-azoreductase 1	CP000830.1	gene	337582	338226	-	0.0255218	-0.0241554	0.253332	-0.360013	1	1	1	1
Dshi_0355	transcriptional regulator	CP000830.1	gene	338282	339163	+	0.204497	-0.147848	-0.332485	-0.133454	1	1	1	1
Dshi_0356	protein of unknown function DUF6 transmembrane	CP000830.1	gene	339214	340104	+	-0.118433	-0.602747	-0.517337	-0.188235	1	1	1	1
Dshi_0357	transcriptional regulator	CP000830.1	gene	340107	340445	-	0.0888941	0.357529	0.335579	-0.0648596	1	1	1	1
Dshi_0358	bifunctional purine biosynthesis protein purH	CP000830.1	gene	340610	342199	+	0.0420823	1.5305	0.503993	0.836286	1	0.0170116	1	1
Dshi_0359	lipoprotein signal peptidase	CP000830.1	gene	342204	342680	+	-0.242345	1.19386	0.391124	0.480558	1	0.2667	1	1
Dshi_0360	conserved hypothetical protein	CP000830.1	gene	342734	343279	+	-0.600968	-0.615021	-0.117167	-0.865382	1	1	1	1
Dshi_0361	peptidase M16 protein	CP000830.1	gene	343363	344724	+	-0.076802	0.294481	-0.0764344	-0.0832153	1	1	1	1
Dshi_0362	peptidase M16 protein	CP000830.1	gene	344721	346034	+	-0.235825	0.206468	-0.26908	-0.316586	1	1	1	1
Dshi_0363	DNA mismatch repair protein MutL	CP000830.1	gene	346074	347939	+	-0.201145	-0.698597	0.13129	-0.447042	1	1	1	1
Dshi_0364	protein of unknown function DUF195	CP000830.1	gene	347936	349168	+	-0.191053	-0.81481	-0.0382867	-0.243239	1	1	1	1
Dshi_0365	anti-ECFsigma factor	CP000830.1	gene	349194	349865	-	0.425695	-0.983856	0.181196	-0.199849	1	1	1	1
Dshi_0366	RNA polymerase sigma-E factor	CP000830.1	gene	349872	350441	-	0.401848	-0.420238	0.588699	-0.186321	1	1	1	1
Dshi_0367	amine oxidase	CP000830.1	gene	350649	351953	+	0.378077	-1.12339	-0.251883	1.17668	1	0.639904	1	0.602005
Dshi_0368	protein of unknown function DUF1365	CP000830.1	gene	351950	352708	+	0.301502	-1.0267	-0.591868	1.09188	1	0.978117	1	0.873096
Dshi_0369	putative sodium:galactoside symporter family protein	CP000830.1	gene	352726	353964	+	0.0983405	-1.08699	-0.638774	0.515731	1	0.61816	1	1
Dshi_0370	conserved hypothetical protein	CP000830.1	gene	353964	354554	+	-0.155496	-1.13365	-0.658066	0.760444	1	0.376802	1	1
Dshi_0371	short-chain dehydrogenase/reductase SDR	CP000830.1	gene	354573	355304	+	-0.0920668	-0.812805	-0.656378	0.547621	1	1	1	1
Dshi_0372	conserved hypothetical protein	CP000830.1	gene	355405	355728	+	0.476546	0.0404791	0.529455	0.317548	1	1	1	1
Dshi_0373	acyl-CoA synthetase	CP000830.1	gene	355873	357843	+	-0.232158	-1.67588	-0.352107	1.12662	1	0.00108246	1	0.594966
Dshi_0374	hypothetical protein	CP000830.1	gene	357902	358156	+	0.217481	-0.950323	0.749801	2.21296	1	1	1	0.00241486
Dshi_0375	high-affinity branched-chain amino acid transport ATP-binding protein livG	CP000830.1	gene	358153	358974	+	0.291174	-1.19804	0.377404	2.15444	1	0.466208	1	0.00251745
Dshi_0376	high-affinity branched-chain amino acid transport system permease protein livH	CP000830.1	gene	359118	360107	+	-0.122019	-1.34608	0.144393	2.02897	1	0.122074	1	0.00116895
Dshi_0377	hypothetical protein	CP000830.1	gene	360124	360432	-	0.424664	-5.39578	-2.8915	0.0719351	1	1.47284e-10	8.36658e-07	1
Dshi_0378	hypothetical protein	CP000830.1	gene	360675	360929	+	-0.11014	-0.890861	-0.408443	0.86405	1	1	1	1
Dshi_0379	high-affinity branched-chain amino acid transport system permease protein livM	CP000830.1	gene	361062	362138	+	0.154316	-1.26329	0.257489	2.10167	1	0.345305	1	0.00413189
Dshi_0380	high-affinity branched-chain amino acid transport system periplasmic binding protein livK	CP000830.1	gene	362188	363468	+	0.392008	-1.23965	0.0195779	2.70808	1	0.303998	1	3.86045e-05
Dshi_0381	high-affinity branched-chain amino acid transport ATP-binding protein livF	CP000830.1	gene	363531	364355	+	0.201757	-0.861893	0.134087	2.26481	1	1	1	8.64981e-05
Dshi_0382	phenylacetate-CoA ligase	CP000830.1	gene	364512	365732	+	-0.0531838	-0.658053	0.319978	1.77954	1	1	1	0.000797315
Dshi_0383	hypothetical protein	CP000830.1	gene	365857	366321	+	-0.621833	-2.65793	-1.55799	-0.401795	1	5.58887e-08	0.00343648	1
Dshi_0384	hypothetical protein	CP000830.1	gene	366443	366901	-	-0.0837095	-0.074298	-0.227144	-0.800693	1	1	1	1
Dshi_0385	DNA-directed DNA polymerase IV	CP000830.1	gene	366959	368212	+	-0.109528	-0.417087	-0.404612	-0.7491	1	1	1	1
Dshi_0386	N-formylglutamate amidohydrolase	CP000830.1	gene	368291	369154	-	-0.100769	-0.277023	-0.0360425	-0.306851	1	1	1	1
Dshi_0387	50S ribosomal protein L36	CP000830.1	gene	369431	369556	+	-0.206095	0.607755	0.857389	-0.324454	1	1	1	1
Dshi_0388	ribose import ATP-binding protein rbsA	CP000830.1	gene	369763	370548	-	0.0582718	-0.189235	0.42242	0.89869	1	1	1	1
Dshi_0389	ribose transport system permease protein rbsC	CP000830.1	gene	370545	371618	-	0.185653	0.10387	0.637164	1.08062	1	1	1	0.789961
Dshi_0390	D-ribose-binding periplasmic protein precursor	CP000830.1	gene	371715	372728	-	0.126016	-0.110813	0.886717	0.809245	1	1	1	1
Dshi_0391	hypothetical protein	CP000830.1	gene	379683	382190	+	0.353169	0.207895	0.486969	-0.480267	1	1	1	1
Dshi_0392	conserved hypothetical protein	CP000830.1	gene	382289	383437	-	0.159557	-0.425628	-0.187715	0.23786	1	1	1	1
Dshi_0393	hypothetical protein	CP000830.1	gene	383697	383918	-	0.834629	-0.385613	-0.72861	1.46145	1	1	1	0.0945313
Dshi_0394	hypothetical protein	CP000830.1	gene	383978	384751	-	0.453011	-3.81603	-2.43087	0.591655	1	1.28252e-09	1.7757e-06	1
Dshi_0395	phage integrase family protein	CP000830.1	gene	384765	385958	-	1.20993	-2.22391	-1.67406	1.33543	1	0.00205694	0.0787542	0.436362
Dshi_0396	recombinase	CP000830.1	gene	386137	387813	-	0.0506453	-0.278454	-0.784276	-0.0703485	1	1	1	1
Dshi_0397	integrase family protein	CP000830.1	gene	387910	388986	-	-0.349371	-0.213533	-0.495489	-0.862122	1	1	1	1
Dshi_0398	integrase family protein	CP000830.1	gene	388979	390658	-	0.0577483	0.261141	0.0913616	-0.294248	1	1	1	1
Dshi_0399	DNA binding domain protein	CP000830.1	gene	390817	391029	-	-0.302823	-1.27314	0.111338	-2.46332	1	0.525036	1	0.0478651
Dshi_0400	CRISPR-associated protein	CP000830.1	gene	391798	395037	+	0.321066	-0.0941457	0.134775	0.682518	1	1	1	1
Dshi_0401	CRISPR-associated protein Cas1	CP000830.1	gene	395098	396009	+	0.383403	-1.1232	-1.02081	-0.375925	1	0.466208	1	1
Dshi_0402	CRISPR-associated protein Cas2	CP000830.1	gene	396006	396350	+	0.437019	-1.11629	-0.679002	0.102498	1	0.456672	1	1
Dshi_0403	insertion element ISR1 uncharacterized 10 kDa protein A3	CP000830.1	gene	397989	398255	+	0.215039	-0.534668	-0.730864	0.105161	1	1	1	1
Dshi_0404	integrase catalytic region	CP000830.1	gene	398279	399088	+	-0.197163	-1.46423	-0.516503	-0.495502	1	0.000374302	1	1
Dshi_0405	hypothetical protein	CP000830.1	gene	399227	400612	-	0.0226302	0.0454895	0.331293	-0.375982	1	1	1	1
Dshi_0406	hypothetical protein	CP000830.1	gene	400543	401841	-	-0.121491	-0.353768	0.470113	-0.570057	1	1	1	1
Dshi_0407	transcriptional regulator	CP000830.1	gene	402104	402430	+	0.16118	0.140737	0.505597	-1.24747	1	1	1	0.0739363
Dshi_0408	protein of unknown function DUF955	CP000830.1	gene	402441	403163	+	-0.127705	-0.113316	0.478968	-1.14654	1	1	1	0.461221
Dshi_0409	hypothetical protein	CP000830.1	gene	403268	403912	+	-0.681988	-0.303831	-0.628254	-1.32002	1	1	1	0.0905251
Dshi_0410	hypothetical protein	CP000830.1	gene	404246	405190	-	-0.0908438	-0.950765	-0.559738	-1.06314	1	1	1	0.841993
Dshi_0411	conserved hypothetical protein	CP000830.1	gene	405174	406022	-	0.414039	-0.13254	-0.177378	-0.677219	1	1	1	1
Dshi_0412	beta-Ig-H3/fasciclin	CP000830.1	gene	406254	407786	+	-0.165863	0.5082	0.0774857	-1.06197	1	1	1	0.974155
Dshi_0413	conserved hypothetical protein	CP000830.1	gene	407836	408195	+	0.0165307	0.14492	-0.562727	-1.07634	1	1	1	0.973618
Dshi_0414	GreA/GreB family elongation factor	CP000830.1	gene	408427	408873	-	-0.291006	0.542133	-0.566497	-1.6726	1	1	1	0.00135559
Dshi_0415	hypothetical protein	CP000830.1	gene	409020	409262	+	-0.228394	0.250339	-1.06215	-1.16904	1	1	1	0.566439
Dshi_0416	protein of unknown function DUF1127	CP000830.1	gene	409608	409919	+	0.15113	0.869379	-0.647483	-2.8845	1	1	1	9.92338e-07
Dshi_0417	hypothetical protein	CP000830.1	gene	410003	410209	+	0.179965	1.13351	-0.132997	-1.95323	1	0.369775	1	0.000139813
Dshi_0418	universal stress protein uspA	CP000830.1	gene	410284	411177	+	0.0254258	1.02974	0.0485797	-1.61825	1	0.967828	1	0.042696
Dshi_0419	major facilitator superfamily MFS_1	CP000830.1	gene	411331	412584	+	0.170025	0.831402	0.143875	-0.847564	1	1	1	1
Dshi_0420	endonuclease/exonuclease/phosphatase	CP000830.1	gene	412724	413434	+	-0.0508985	0.369582	0.0424002	-0.266074	1	1	1	1
Dshi_0421	phospholipase D/Transphosphatidylase	CP000830.1	gene	413435	414979	+	-0.177806	0.133224	-0.200633	-0.507514	1	1	1	1
Dshi_0422	propeptide PepSY amd peptidase M4	CP000830.1	gene	415164	415685	+	0.455486	-0.816568	-1.25284	-1.05531	1	1	0.276628	0.94199
Dshi_0423	phosphoesterase PA-phosphatase related	CP000830.1	gene	415763	416488	-	-0.0944159	0.519654	-0.153082	-0.865116	1	1	1	1
Dshi_0424	peptidase M41	CP000830.1	gene	417105	417566	+	-0.0972006	0.746199	-0.151584	-0.126	1	1	1	1
Dshi_0426	hypothetical protein	CP000830.1	gene	418488	418850	+	-0.429837	0.39291	-0.38539	-0.880594	1	1	1	1
Dshi_0427	hypothetical protein	CP000830.1	gene	418998	419249	+	-0.288887	-0.0369314	-0.234268	-2.69561	1	1	1	1.12648e-07
Dshi_0428	poly(3-hydroxyalkanoate) polymerase	CP000830.1	gene	419269	421152	+	-0.289466	0.0529329	-0.698185	-1.6303	1	1	1	0.00312975
Dshi_0429	uncharacterized conserved coiled coil protein	CP000830.1	gene	421265	421552	-	0.0303506	-0.4643	-0.576047	-1.80273	1	1	1	0.000297384
Dshi_0430	conserved hypothetical protein	CP000830.1	gene	421575	422009	-	0.333408	-0.0665281	-0.147646	-1.53798	1	1	1	0.0112925
Dshi_0431	C4-dicarboxylate anaerobic carrier	CP000830.1	gene	422213	423661	+	0.180469	0.101247	-0.362037	-1.35136	1	1	1	0.09627
Dshi_0432	arginine deiminase	CP000830.1	gene	423677	424906	+	0.0131301	-0.42565	-0.805753	-1.33826	1	1	1	0.102259
Dshi_0433	ornithine carbamoyltransferase	CP000830.1	gene	424920	425921	+	0.0347089	-0.602454	-0.930043	-0.794765	1	1	1	1
Dshi_0434	carbamate kinase	CP000830.1	gene	425925	426863	+	-0.560517	-0.407913	-1.26412	-1.20475	1	1	0.279579	0.199942
Dshi_0435	ATP synthase F1%2C beta subunit	CP000830.1	gene	427117	428505	+	-0.627543	-0.478844	-1.53915	-1.23092	1	1	0.0294626	0.188872
Dshi_0436	ATP synthase F1%2C epsilon subunit	CP000830.1	gene	428502	428912	+	-0.519988	-0.414946	-1.46392	-1.42069	1	1	0.0417398	0.00880876
Dshi_0437	ATP synthase F0F1%2C subunit	CP000830.1	gene	428909	429196	+	-0.142103	-0.227961	-0.706865	-1.09104	1	1	1	0.693819
Dshi_0438	ATP synthase F0F1%2C subunit	CP000830.1	gene	429193	429498	+	0.380986	0.134426	-1.27556	-0.601637	1	1	0.158879	1
Dshi_0439	ATP synthase F0%2C A subunit	CP000830.1	gene	429489	430178	+	-0.158134	-0.429648	-1.46494	-0.995776	1	1	0.00488007	1
Dshi_0440	ATP synthase F0%2C C subunit	CP000830.1	gene	430175	430465	+	-0.0292531	-0.172387	-1.54567	-1.3122	1	1	0.0038214	0.0743484
Dshi_0441	ATP synthase F0%2C B subunit	CP000830.1	gene	430470	431237	+	-0.373646	-0.274236	-1.59691	-1.31976	1	1	0.00794492	0.102423
Dshi_0442	ATP synthase F1%2C alpha subunit	CP000830.1	gene	431227	432756	+	-0.710051	-0.647019	-1.62155	-1.34948	1	1	0.00200743	0.0420927
Dshi_0443	ATP synthase F1%2C gamma subunit	CP000830.1	gene	432740	433687	+	-0.839215	-0.913598	-1.46089	-1.41191	1	1	0.0254893	0.0555783
Dshi_0444	conserved hypothetical protein	CP000830.1	gene	433725	434012	+	-0.142614	0.535002	-1.00603	-1.27636	1	1	1	0.122875
Dshi_0445	conserved hypothetical protein	CP000830.1	gene	434046	434438	+	-0.559826	0.179035	-1.03819	-1.53681	1	1	1	0.0222437
Dshi_0446	putative signal transduction protein with CBS domains	CP000830.1	gene	434569	434979	+	-0.358592	0.325596	-0.685799	-1.33725	1	1	1	0.0839668
Dshi_0447	transcriptional regulator	CP000830.1	gene	434981	435769	-	0.166087	-0.188579	-0.0723099	-0.221007	1	1	1	1
Dshi_0448	integral membrane sensor signal transduction histidine kinase	CP000830.1	gene	436086	437696	+	0.0205227	0.958039	0.841196	0.0335266	1	1	1	1
Dshi_0449	two component transcriptional regulator	CP000830.1	gene	437751	438434	+	0.0379813	0.202811	0.476091	0.164524	1	1	1	1
Dshi_0450	coenzyme PQQ biosynthesis protein A	CP000830.1	gene	438538	438636	+	1.27902	-1.23824	0.972714	0.455451	1	0.490291	1	1
Dshi_0451	coenzyme PQQ biosynthesis protein B	CP000830.1	gene	438663	439556	+	0.227802	-1.14978	0.834006	-0.548221	1	0.316304	1	1
Dshi_0452	coenzyme PQQ biosynthesis protein C	CP000830.1	gene	439556	440308	+	0.217809	-0.99329	0.973212	-0.447127	1	1	1	1
Dshi_0453	coenzyme PQQ synthesis D	CP000830.1	gene	440305	440583	+	0.115507	-1.00912	0.676311	-0.130564	1	1	1	1
Dshi_0454	coenzyme PQQ biosynthesis protein E	CP000830.1	gene	440580	441686	+	0.184433	-1.0698	0.658477	-0.466465	1	0.80091	1	1
Dshi_0455	hypothetical protein	CP000830.1	gene	442029	442946	+	0.213298	-0.458402	-0.228781	-0.491449	1	1	1	1
Dshi_0456	MoxR-like ATPase	CP000830.1	gene	443039	443995	+	-0.202442	-1.10924	-0.148384	-0.327842	1	0.461582	1	1
Dshi_0457	protein of unknown function DUF58	CP000830.1	gene	443992	444900	+	0.107666	-0.607455	-0.121082	0.251404	1	1	1	1
Dshi_0458	hypothetical protein	CP000830.1	gene	444897	445268	+	-0.159682	-1.12617	-0.0979822	-0.117169	1	0.544025	1	1
Dshi_0459	von Willebrand factor type A	CP000830.1	gene	445261	446223	+	0.0642618	-1.15	-0.196014	0.138812	1	0.397586	1	1
Dshi_0460	conserved hypothetical protein	CP000830.1	gene	446220	447119	+	0.0013869	-1.11899	-0.0280114	-0.152038	1	0.478258	1	1
Dshi_0461	conserved hypothetical protein	CP000830.1	gene	447116	447790	+	0.0831572	-0.761856	0.472735	0.400308	1	1	1	1
Dshi_0462	conserved hypothetical protein	CP000830.1	gene	447787	448983	+	0.153278	-0.864916	0.323662	0.244859	1	1	1	1
Dshi_0463	transposase IS3/IS911 family protein	CP000830.1	gene	449156	449422	+	-0.117048	-1.55632	-0.50483	0.310427	1	0.00236685	1	1
Dshi_0464	integrase catalytic region	CP000830.1	gene	449446	450267	+	0.351127	-0.586761	-0.451362	0.466186	1	1	1	1
Dshi_0465	two component transcriptional regulator	CP000830.1	gene	450313	451032	+	0.185752	-0.338794	0.0551792	-0.139049	1	1	1	1
Dshi_0466	domain of unknown function DUF1745	CP000830.1	gene	451045	452202	+	0.318908	-0.0848309	0.166528	0.0707006	1	1	1	1
Dshi_0467	sensor histidine kinase	CP000830.1	gene	452199	454475	+	0.0373699	-0.360476	-0.131796	-0.159233	1	1	1	1
Dshi_0468	conserved hypothetical protein	CP000830.1	gene	454509	455171	+	0.313059	-0.132071	0.623635	0.478312	1	1	1	1
Dshi_0469	conserved hypothetical protein	CP000830.1	gene	455168	455518	+	-0.0239239	-0.387337	0.120413	0.598907	1	1	1	1
Dshi_0470	sulphur oxidation protein SoxZ	CP000830.1	gene	455582	456454	-	-0.0195205	-1.25535	-0.373535	-0.24029	1	0.0651224	1	1
Dshi_0471	beta-lactamase domain protein	CP000830.1	gene	456517	457557	+	0.0753534	-0.678155	-0.496473	-0.00663525	1	1	1	1
Dshi_0472	conserved hypothetical protein	CP000830.1	gene	457583	458197	-	0.256749	0.478081	1.0811	0.202247	1	1	0.741461	1
Dshi_0473	alcohol dehydrogenase class III/S-(hydroxymethyl)glutathione dehydrogenase	CP000830.1	gene	458365	459477	+	-0.19662	-0.706396	1.05499	-0.589957	1	1	1	1
Dshi_0474	S-formylglutathione hydrolase	CP000830.1	gene	459481	460308	+	-0.0892167	-0.981796	0.349032	-0.90565	1	1	1	1
Dshi_0475	cytochrome c class I	CP000830.1	gene	460328	460729	+	-0.147441	-1.13181	0.273222	-0.914864	1	0.535191	1	1
Dshi_0476	quinoprotein glucose dehydrogenase	CP000830.1	gene	460857	462659	+	0.00811926	-1.45849	0.159697	0.248889	1	0.0651224	1	1
Dshi_0477	cytochrome c protein	CP000830.1	gene	462744	463289	+	0.370778	-0.388178	0.447837	0.65798	1	1	1	1
Dshi_0478	extracellular solute-binding protein family 3	CP000830.1	gene	463273	464121	+	0.163609	-0.56886	0.295385	-0.045301	1	1	1	1
Dshi_0479	conserved hypothetical protein	CP000830.1	gene	464118	464666	+	0.230009	-0.376334	0.392948	0.266792	1	1	1	1
Dshi_0480	hypothetical protein	CP000830.1	gene	464801	465967	+	0.137473	-0.791713	0.00477661	0.532505	1	1	1	1
Dshi_0481	conserved hypothetical protein	CP000830.1	gene	466019	466831	-	0.425831	-0.169436	0.134849	0.642945	1	1	1	1
Dshi_0482	conserved hypothetical protein	CP000830.1	gene	467299	467784	-	-0.0956137	-0.894089	0.779205	-0.908179	1	1	1	1
Dshi_0483	conserved hypothetical protein	CP000830.1	gene	467943	469130	+	0.255476	-1.94174	0.622903	-0.659296	1	0.000294169	1	1
Dshi_0484	40-residue YVTN family beta-propeller repeat protein	CP000830.1	gene	469158	470129	+	0.414748	-1.56757	1.07751	0.0938509	1	0.0327791	1	1
Dshi_0485	conserved hypothetical protein	CP000830.1	gene	470179	470616	+	0.955829	-1.32146	0.595378	0.997273	1	0.269648	1	1
Dshi_0486	conserved hypothetical protein	CP000830.1	gene	470635	470883	+	0.539065	-2.16069	0.419475	0.358461	1	0.00148492	1	1
Dshi_0487	hypothetical protein	CP000830.1	gene	471449	472675	-	-0.224555	-0.982897	0.441022	-0.90325	1	1	1	1
Dshi_0488	hypothetical protein	CP000830.1	gene	472665	473018	-	0.159632	-0.439188	0.869416	-0.315911	1	1	1	1
Dshi_0489	hypothetical protein	CP000830.1	gene	473039	474289	-	0.405957	-0.476971	0.491736	-0.498829	1	1	1	1
Dshi_0490	protein of unknown function DUF454	CP000830.1	gene	475571	475996	+	0.598234	0.304649	0.489249	-0.957442	1	1	1	1
Dshi_0491	putative sulfonate/nitrate transport system substrate-binding protein	CP000830.1	gene	476139	477122	+	0.147713	-0.257901	-0.414064	-1.49716	1	1	1	0.0944654
Dshi_0492	sulfonate/nitrate/taurine transport system permease protein	CP000830.1	gene	477181	478005	+	-0.471919	0.175263	-0.353342	-0.349791	1	1	1	1
Dshi_0493	sulfonate/nitrate/taurine transport system ATP-binding	CP000830.1	gene	478002	478751	+	-0.252746	-0.272243	-0.419625	0.507839	1	1	1	1
Dshi_0494	NnrS family protein	CP000830.1	gene	478748	480028	+	-0.60068	0.584878	-0.0465467	-0.375901	1	1	1	1
Dshi_0495	hypothetical protein	CP000830.1	gene	480087	480497	+	-0.723968	-0.530794	-0.379082	-0.688863	1	1	1	1
Dshi_0496	4Fe-4S ferredoxin iron-sulfur binding domain protein	CP000830.1	gene	480704	482722	-	0.0254263	0.493021	0.371315	0.133178	1	1	1	1
Dshi_0497	conserved hypothetical protein	CP000830.1	gene	482822	483556	+	-0.141127	-0.484096	-0.0358096	-0.929921	1	1	1	1
Dshi_0498	conserved hypothetical protein	CP000830.1	gene	483553	484110	+	0.0270373	-0.380972	0.181202	-0.294673	1	1	1	1
Dshi_0499	conserved hypothetical protein	CP000830.1	gene	484107	485120	+	-0.128935	-0.346922	-0.115367	-0.566117	1	1	1	1
Dshi_0500	hypothetical protein	CP000830.1	gene	485120	485656	+	-0.0230537	-0.258273	-0.233273	-0.205154	1	1	1	1
Dshi_0501	conserved hypothetical protein	CP000830.1	gene	485653	486264	+	0.5132	-0.107777	-0.124272	0.305727	1	1	1	1
Dshi_0502	cytoplasmic chaperone TorD family protein	CP000830.1	gene	486380	487042	+	0.191112	-0.18924	0.629769	0.270963	1	1	1	1
Dshi_0503	hypothetical protein	CP000830.1	gene	487101	487310	+	0.810419	0.121952	0.574635	1.01947	1	1	1	1
Dshi_0504	formate dehydrogenase alpha chain	CP000830.1	gene	487314	490274	+	-0.0359986	-0.606099	0.118053	0.284534	1	1	1	1
Dshi_0505	formate dehydrogenase iron-sulfur subunit	CP000830.1	gene	490289	490885	+	0.0822756	-0.506687	0.312415	0.295489	1	1	1	1
Dshi_0506	formate dehydrogenase%2C gamma subunit	CP000830.1	gene	490899	491927	+	0.274552	-0.373714	0.227439	0.07962	1	1	1	1
Dshi_0507	MRP-like protein	CP000830.1	gene	492087	493133	+	0.109259	-0.320077	0.208862	0.123752	1	1	1	1
Dshi_0508	cytochrome c class I	CP000830.1	gene	493317	494531	+	0.0381884	-0.266986	0.00135238	0.0739142	1	1	1	1
Dshi_0509	conserved hypothetical protein	CP000830.1	gene	494625	495407	-	0.502208	-0.339817	-1.30589	-1.18543	1	1	0.53001	0.745809
Dshi_0510	conserved hypothetical beta-lactamase	CP000830.1	gene	495589	496662	-	0.0278978	0.297449	-0.462599	-0.362837	1	1	1	1
Dshi_0511	conserved hypothetical protein	CP000830.1	gene	496690	496893	-	0.522751	-0.109709	-0.252215	-0.0946057	1	1	1	1
Dshi_0512	beta-lactamase domain protein	CP000830.1	gene	496905	497582	-	0.178879	-0.381578	-0.452148	0.00210611	1	1	1	1
Dshi_0513	transcriptional regulator	CP000830.1	gene	498319	498786	-	0.168229	-0.15682	-0.740911	-0.571675	1	1	1	1
Dshi_0514	response regulator receiver protein	CP000830.1	gene	498765	498947	-	0.147978	0.883068	-0.294525	1.36348	1	1	1	0.349204
Dshi_0515	histidine kinase	CP000830.1	gene	498944	499843	-	0.687898	0.717921	0.577141	0.609234	1	1	1	1
Dshi_0516	putative two-component sensor kinase	CP000830.1	gene	499850	500836	-	0.129492	0.0826032	0.469499	0.175362	1	1	1	1
Dshi_0517	ribose/xylose/arabinose/galactoside ABC-type transport system protein	CP000830.1	gene	501109	502149	-	-0.0243383	-0.240524	1.02444	1.69848	1	1	1	0.00392519
Dshi_0518	ribose/xylose/arabinose/galactoside ABC-type transport system protein	CP000830.1	gene	502175	503185	-	0.0536758	-0.416656	0.425144	0.525868	1	1	1	1
Dshi_0519	ribose/xylose/arabinose/galactoside ABC-type transport system protein	CP000830.1	gene	503182	504678	-	0.118182	0.11951	1.01202	0.516113	1	1	1	1
Dshi_0520	5-methylthioribose kinase	CP000830.1	gene	504830	506089	+	0.169754	-0.049047	0.441158	0.09357	1	1	1	1
Dshi_0521	methylthioribose-1-phosphate isomerase	CP000830.1	gene	506086	507189	+	0.139418	0.0796725	0.0670154	0.373384	1	1	1	1
Dshi_0522	transcriptional regulator	CP000830.1	gene	507247	508206	+	-0.13879	-0.120769	0.312208	0.120202	1	1	1	1
Dshi_0523	L-fuculose-phosphate aldolase	CP000830.1	gene	508203	508898	+	0.432559	0.384288	0.36729	0.686617	1	1	1	1
Dshi_0524	aldo/keto reductase	CP000830.1	gene	508895	509974	+	0.0565618	0.108476	0.19258	0.433075	1	1	1	1
Dshi_0525	ATPase-like protein	CP000830.1	gene	510058	510609	+	-0.109168	-0.395927	-0.44543	-0.422603	1	1	1	1
Dshi_0526	PTS-dependent dihydroxyacetone kinase	CP000830.1	gene	510637	511236	-	0.0757942	-0.420508	0.238008	1.68267	1	1	1	0.00390216
Dshi_0527	PTS-dependent dihydroxyacetone kinase	CP000830.1	gene	511233	512234	-	0.0444752	-0.176246	0.666648	1.52257	1	1	1	0.00919944
Dshi_0528	ribose/xylose/arabinose/galactoside ABC-type transport system protein	CP000830.1	gene	512265	513269	-	0.17695	0.0902034	0.780006	2.02694	1	1	1	0.00148775
Dshi_0529	ribose/xylose/arabinose/galactoside ABC-type transport system protein	CP000830.1	gene	513283	514284	-	0.114859	-0.288537	0.62363	1.41861	1	1	1	0.116511
Dshi_0530	ribose/xylose/arabinose/galactoside ABC-type transport system protein	CP000830.1	gene	514281	515777	-	0.372183	0.487433	0.830713	1.52576	1	1	1	0.044714
Dshi_0531	ribose/xylose/arabinose/galactoside ABC-type transport system protein	CP000830.1	gene	515852	516841	-	0.163277	-0.434507	0.595179	1.75892	1	1	1	0.0119225
Dshi_0532	transcriptional regulator	CP000830.1	gene	517065	518039	+	0.0872749	0.0573932	0.339992	0.628492	1	1	1	1
Dshi_0533	xylose isomerase domain protein TIM barrel	CP000830.1	gene	518039	518887	+	0.302376	0.382863	0.405624	1.46582	1	1	1	0.0390448
Dshi_0534	pyruvate dehydrogenase E1 component subunit alpha	CP000830.1	gene	518910	519929	+	-0.0881275	0.19059	0.358112	0.961816	1	1	1	1
Dshi_0535	pyruvate dehydrogenase E1 component subunit beta	CP000830.1	gene	519929	520912	+	0.0550767	0.343745	0.128732	1.24273	1	1	1	0.0731488
Dshi_0536	dihydrolipoamide acetyltransferase	CP000830.1	gene	520939	522135	+	0.216999	0.562678	0.124747	0.929764	1	1	1	1
Dshi_0537	carbohydrate kinase FGGY	CP000830.1	gene	522165	523658	+	0.315091	0.124789	0.590681	1.22781	1	1	1	0.266495
Dshi_0538	protein of unknown function DUF1045	CP000830.1	gene	523844	524515	+	0.0966774	-0.293727	0.10172	0.372886	1	1	1	1
Dshi_0539	oxidoreductase	CP000830.1	gene	524529	525467	-	0.325572	1.03817	1.16652	1.35797	1	0.779981	0.256276	0.0125811
Dshi_0540	NnrU family protein	CP000830.1	gene	525545	526321	+	0.506812	0.256494	1.00801	-0.110494	1	1	1	1
Dshi_0541	oxygen-independent coproporphyrinogen III oxidase	CP000830.1	gene	526456	527820	+	0.0265049	-0.246153	-0.545094	0.608479	1	1	1	1
Dshi_0542	phosphate transporter	CP000830.1	gene	528241	529869	-	0.899572	1.24308	0.14108	2.63716	1	0.376797	1	3.80147e-05
Dshi_0543	Na+/Pi-cotransporter	CP000830.1	gene	529946	531796	+	-0.129672	-0.383588	-0.364719	-0.16613	1	1	1	1
Dshi_0544	hypothetical protein	CP000830.1	gene	531843	532091	+	0.00740658	-0.560737	-0.212416	0.505858	1	1	1	1
Dshi_0545	HAD-superfamily hydrolase	CP000830.1	gene	532144	532884	-	0.152997	1.10392	0.773587	0.277612	1	0.547414	1	1
Dshi_0546	ABC-type sugar / sn-glycerol-3-phosphate import ATP-binding protein ugpC	CP000830.1	gene	532894	533910	-	0.171931	0.577643	0.92398	-0.316674	1	1	1	1
Dshi_0547	ABC-type sugar / sn-glycerol 3-phosphate transport protein	CP000830.1	gene	534071	535414	+	0.0830256	1.0683	1.82051	0.930045	1	0.688244	9.90409e-05	1
Dshi_0548	ABC-type sugar / sn-glycerol-3-phosphate transport system permease protein ugpA	CP000830.1	gene	535489	536355	+	0.0228785	1.10916	1.08249	0.589586	1	0.510137	0.940233	1
Dshi_0549	ABC-type sugar / sn-glycerol-3-phosphate transport system permease protein ugpE	CP000830.1	gene	536359	537177	+	-0.198653	-0.308172	-0.252692	-0.803048	1	1	1	1
Dshi_0550	transcriptional regulator	CP000830.1	gene	537246	538217	+	0.0975025	0.535244	0.494589	-0.338648	1	1	1	1
Dshi_0551	D-xylulose reductase	CP000830.1	gene	538237	539280	+	0.485223	0.671904	0.270912	0.263439	1	1	1	1
Dshi_0552	sugar isomerase	CP000830.1	gene	539277	539843	+	-0.0189055	0.280891	-0.127446	0.0424064	1	1	1	1
Dshi_0553	short-chain dehydrogenase/reductase SDR	CP000830.1	gene	539847	540614	+	0.0670985	0.327363	0.386328	-0.219955	1	1	1	1
Dshi_0554	ribitol 2-dehydrogenase	CP000830.1	gene	541133	541858	+	0.161844	0.178953	0.0853852	0.436355	1	1	1	1
Dshi_0555	ribulokinase	CP000830.1	gene	541855	543489	+	0.186077	0.126831	-0.109016	-0.120223	1	1	1	1
Dshi_0556	hypothetical protein	CP000830.1	gene	544002	544445	+	0.391948	0.714447	1.06775	-1.08008	1	1	0.89364	0.689303
Dshi_0557	GreA/GreB family elongation factor	CP000830.1	gene	544496	544927	+	0.279899	1.35429	0.972689	-0.616403	1	0.0260738	1	1
Dshi_0558	D-amino-acid dehydrogenase small subunit	CP000830.1	gene	545054	546313	+	0.149028	0.653743	0.641986	-0.737578	1	1	1	1
Dshi_0559	protein of unknown function DUF1636	CP000830.1	gene	546760	547167	+	-0.0792332	0.242975	0.0257888	0.284166	1	1	1	1
Dshi_0560	ABC-type cobalamin/Fe3+-siderophores transport system protein	CP000830.1	gene	547164	547937	+	0.349853	1.19358	0.453392	1.62495	1	0.176455	1	0.00160006
Dshi_0561	ABC-type cobalamin/Fe3+-siderophores transport system protein	CP000830.1	gene	547953	548888	+	0.130645	0.686169	0.101663	1.4222	1	1	1	0.0739363
Dshi_0562	ABC-type cobalamin/Fe3+-siderophores transport system protein	CP000830.1	gene	548885	549931	+	-0.354435	0.196902	0.292065	0.86588	1	1	1	1
Dshi_0563	iron-regulated protein	CP000830.1	gene	550566	551828	+	-0.173092	1.12727	-0.178608	-0.607489	1	0.27601	1	1
Dshi_0564	protein of unknown function DUF1111	CP000830.1	gene	551932	553464	+	-0.0884687	2.27731	0.728455	0.247972	1	2.58982e-07	1	1
Dshi_0565	conserved hypothetical protein	CP000830.1	gene	553461	554477	+	-0.0180824	1.95738	0.718713	0.280353	1	6.91193e-06	1	1
Dshi_0566	conserved hypothetical protein	CP000830.1	gene	554479	555561	+	-0.172278	1.3438	0.300354	0.0330804	1	0.0352036	1	1
Dshi_0567	TonB family protein	CP000830.1	gene	555614	556162	-	0.482017	1.77018	1.31422	0.218913	1	0.0479448	0.656255	1
Dshi_0568	biopolymer transport protein ExbD/TolR	CP000830.1	gene	556657	557049	-	1.13142	1.81227	1.29253	-0.417292	1	0.0461746	0.741461	1
Dshi_0569	MotA/TolQ/ExbB proton channel	CP000830.1	gene	557437	558129	-	0.33663	0.896717	0.671732	-1.19181	1	1	1	0.568404
Dshi_0570	ABC-type cobalamin/Fe3+-siderophores transport system protein	CP000830.1	gene	558999	561026	+	-0.274669	-0.00999811	-0.0824953	-0.846763	1	1	1	1
Dshi_0571	hemin import ATP-binding protein hmuV	CP000830.1	gene	561072	561854	-	0.319994	0.873439	0.292077	-0.959648	1	1	1	1
Dshi_0572	hemin transport system permease protein hmuU	CP000830.1	gene	561851	562933	-	-0.103052	0.961591	0.00937989	-1.34782	1	1	1	0.414234
Dshi_0573	hemin-binding periplasmic protein hmuT	CP000830.1	gene	562923	563759	-	-0.195902	-0.517915	-0.990057	-0.413973	1	1	1	1
Dshi_0574	hemin transport protein hmuS	CP000830.1	gene	563756	564787	-	0.376982	0.572662	-0.482007	-1.92703	1	1	1	0.0102514
Dshi_0575	conserved hypothetical protein	CP000830.1	gene	564854	565354	-	0.620418	0.951367	-0.623971	-1.59632	1	1	1	0.048339
Dshi_0576	transcriptional regulator	CP000830.1	gene	565766	566635	-	-0.0615303	-0.0126196	0.691221	-0.622099	1	1	1	1
Dshi_0577	aldehyde dehydrogenase	CP000830.1	gene	566726	568177	+	-0.0854331	-0.0579797	-0.151132	-0.238983	1	1	1	1
Dshi_0578	peptidase M19 renal dipeptidase	CP000830.1	gene	568174	569184	+	-0.454838	0.0215918	0.452442	-0.576334	1	1	1	1
Dshi_0579	choline-glycine betaine transporter	CP000830.1	gene	569219	570778	+	0.181445	0.342342	0.128219	0.348253	1	1	1	1
Dshi_0580	conserved hypothetical protein	CP000830.1	gene	570846	572522	+	-0.0881127	-0.0592262	0.152315	0.237066	1	1	1	1
Dshi_0581	conserved hypothetical protein	CP000830.1	gene	572519	573250	+	0.613099	0.551355	0.390098	0.684019	1	1	1	1
Dshi_0582	putative Endoribonuclease L-PSP	CP000830.1	gene	573264	573629	+	0.27651	-0.00334194	0.231683	0.152032	1	1	1	1
Dshi_0583	2-dehydro-3-deoxyphosphooctonate aldolase	CP000830.1	gene	574071	574904	-	0.0832086	-1.04848	-1.40119	0.209445	1	0.639905	0.000931715	1
Dshi_0584	capsule polysaccharide export	CP000830.1	gene	574921	576630	-	-0.0235267	-1.93806	-1.82147	0.0107092	1	1.18372e-06	7.37912e-06	1
Dshi_0585	capsule polysaccharide export	CP000830.1	gene	576608	577267	-	-0.189474	-2.53552	-1.94077	-0.566724	1	2.59785e-08	9.21985e-06	1
Dshi_0586	capsule polysaccharide transport	CP000830.1	gene	577452	578498	-	-0.0965567	-0.739788	-0.275977	-0.546372	1	1	1	1
Dshi_0587	putative transcriptional regulator	CP000830.1	gene	578470	578814	-	0.136663	-0.279709	0.330479	-0.545504	1	1	1	1
Dshi_0588	uracil-DNA glycosylase superfamily	CP000830.1	gene	578892	579500	+	0.159597	0.329424	0.546391	0.035907	1	1	1	1
Dshi_0589	conserved hypothetical protein	CP000830.1	gene	579497	580282	+	-0.150925	0.149735	0.341361	-0.49223	1	1	1	1
Dshi_0590	D-isomer specific 2-hydroxyacid dehydrogenase NAD-binding	CP000830.1	gene	580316	581251	-	-0.569805	-0.163722	-0.147513	-1.08115	1	1	1	0.747151
Dshi_0591	rod shape-determining protein MreD	CP000830.1	gene	581261	582400	-	-0.189613	-0.0189169	0.358094	-1.13679	1	1	1	0.324294
Dshi_0592	division-specific transpeptidase	CP000830.1	gene	582397	584340	-	-0.214384	-0.20814	-0.218751	-1.09001	1	1	1	0.492044
Dshi_0593	putative rod shape-determining protein MreD	CP000830.1	gene	584337	584876	-	-0.408601	-0.486762	-0.432119	-1.69381	1	1	1	0.000154299
Dshi_0594	rod shape-determining protein MreC	CP000830.1	gene	584869	585768	-	-0.0879118	-0.0197564	-0.223298	-1.31223	1	1	1	0.00682184
Dshi_0595	rod shape-determining protein mreB	CP000830.1	gene	585804	586841	-	-0.377953	-0.369916	0.253879	-1.08033	1	1	1	0.58572
Dshi_0596	2-isopropylmalate synthase	CP000830.1	gene	587090	588667	-	-0.130157	0.143385	-0.397083	-0.400925	1	1	1	1
Dshi_0597	conserved hypothetical protein	CP000830.1	gene	588851	589648	-	0.0230481	-2.77811	-1.61933	-1.28359	1	5.12409e-09	0.000483565	0.0896068
Dshi_0598	short-chain dehydrogenase/reductase SDR	CP000830.1	gene	589775	590440	+	0.132022	0.410033	0.872992	-1.13458	1	1	1	0.552573
Dshi_0599	deoxyribodipyrimidine photolyase-related protein	CP000830.1	gene	590437	591963	+	0.0677005	0.264906	0.866387	-1.02785	1	1	1	1
Dshi_0600	MORN repeat-containing protein	CP000830.1	gene	592010	593416	-	-0.148562	-0.348301	0.52492	-0.071545	1	1	1	1
Dshi_0601	glutamine-dependent NAD(+) synthetase	CP000830.1	gene	593670	595343	+	-0.1114	0.577405	0.231277	-0.202107	1	1	1	1
Dshi_0602	protein of unknown function DUF1025	CP000830.1	gene	595527	595928	-	-0.500524	-0.640959	-0.260976	-1.49291	1	1	1	0.0106855
Dshi_0603	thioesterase superfamily protein	CP000830.1	gene	596472	596903	-	-0.373691	-0.840164	-0.158092	-0.111511	1	1	1	1
Dshi_0604	amidohydrolase family protein	CP000830.1	gene	596939	597799	-	0.0939078	0.205448	0.329015	0.344484	1	1	1	1
Dshi_0605	TRAP dicarboxylate transporter	CP000830.1	gene	597820	599106	-	0.242044	0.337527	0.489365	0.365838	1	1	1	1
Dshi_0606	conserved hypothetical protein	CP000830.1	gene	599132	599698	-	0.710813	0.210105	0.403516	0.653374	1	1	1	1
Dshi_0607	TRAP dicarboxylate transporter- DctP subunit	CP000830.1	gene	599763	600845	-	0.0559213	-0.585102	-0.315479	0.0973538	1	1	1	1
Dshi_0608	hypothetical protein	CP000830.1	gene	600943	601713	-	-0.150382	-1.39061	-0.796517	0.380286	1	0.00400153	1	1
Dshi_0609	transcriptional regulator%2C GntR family with aminotransferase domain	CP000830.1	gene	601843	603387	+	0.372426	1.24943	0.449905	0.599029	1	0.0517373	1	1
Dshi_0610	protein of unknown function DUF1445	CP000830.1	gene	603311	604093	-	0.18134	0.16044	0.0977328	0.000115876	1	1	1	1
Dshi_0611	NIPSNAP family containing protein	CP000830.1	gene	604086	604418	-	0.00839837	-0.244959	0.00834085	-0.203534	1	1	1	1
Dshi_0612	beta-lactamase domain protein	CP000830.1	gene	605184	606101	-	0.677268	1.10867	-0.174804	1.44464	1	0.551807	1	0.030333
Dshi_0613	band 7 protein	CP000830.1	gene	606284	607171	+	-0.0968977	-1.57262	-0.991703	-0.295489	1	0.0107163	1	1
Dshi_0614	conserved hypothetical protein	CP000830.1	gene	607171	607452	+	-0.15863	-1.50878	-1.98821	-0.3837	1	0.000877457	1.39643e-06	1
Dshi_0615	orotidine 5'-phosphate decarboxylase	CP000830.1	gene	607474	608172	-	-0.14126	0.674585	0.337105	0.0811229	1	1	1	1
Dshi_0616	hypothetical protein	CP000830.1	gene	608284	608697	+	-0.110497	-0.653591	-0.89841	-0.603653	1	1	1	1
Dshi_0617	chaperone protein clpB	CP000830.1	gene	609070	611685	+	-0.0622184	0.295952	-0.111345	-0.980421	1	1	1	1
Dshi_0618	conserved hypothetical protein	CP000830.1	gene	611730	612320	+	0.036088	0.687294	0.588858	0.722405	1	1	1	1
Dshi_0619	hypothetical protein	CP000830.1	gene	612549	612863	+	-0.113822	-2.84886	-2.78809	-0.445562	1	3.934e-08	9.52477e-08	1
Dshi_0620	3-oxoacyl-[acyl-carrier-protein] reductase	CP000830.1	gene	612860	613612	-	-0.271394	0.343322	0.422955	0.79831	1	1	1	1
Dshi_0621	fasciclin domain protein	CP000830.1	gene	613772	614260	-	0.471679	-0.173071	-0.586848	-0.931301	1	1	1	1
Dshi_0622	fasciclin domain protein	CP000830.1	gene	614334	614825	-	-0.0490595	0.745677	1.05984	-0.611846	1	1	1	1
Dshi_0623	oxidoreductase molybdopterin binding	CP000830.1	gene	615171	616088	+	0.503426	1.67098	0.725502	1.30413	1	7.31438e-05	1	0.0529036
Dshi_0624	putative sulfite oxidase subunit YedZ	CP000830.1	gene	616088	616696	+	-0.0223086	0.452681	0.193397	0.645906	1	1	1	1
Dshi_0625	hypothetical protein	CP000830.1	gene	623104	623826	+	-0.21429	-0.751012	-0.275646	-1.49409	1	1	1	0.00274086
Dshi_0626	basic organic compound ABC-transporter	CP000830.1	gene	624057	624743	+	-0.522548	-1.06226	-0.746713	-1.17242	1	0.639904	1	0.236603
Dshi_0627	basic organic compound ABC-transporter	CP000830.1	gene	624736	625491	+	-0.0527003	-0.363052	0.334783	0.00428138	1	1	1	1
Dshi_0628	basic organic compound ABC-transporter	CP000830.1	gene	625528	626358	+	-0.0773969	-0.628275	-0.0872811	0.337405	1	1	1	1
Dshi_0629	periplasmic substrate-binding protein	CP000830.1	gene	626365	627237	-	-0.0356961	0.0317087	0.10557	0.255084	1	1	1	1
Dshi_0630	glycerol-3-phosphate dehydrogenase	CP000830.1	gene	627302	628897	-	-0.0445994	1.27617	0.966139	-0.292583	1	0.163216	1	1
Dshi_0631	glycerol-3-phosphate regulon repressor	CP000830.1	gene	629081	629854	+	0.0897238	0.720058	0.930951	0.686582	1	1	1	1
Dshi_0632	acetate kinase	CP000830.1	gene	629832	630980	-	-0.0436646	0.19675	0.427981	-0.350608	1	1	1	1
Dshi_0633	phosphate acetyltransferase	CP000830.1	gene	630977	632392	-	0.0894703	0.216309	0.434977	-0.200691	1	1	1	1
Dshi_0634	hypothetical protein	CP000830.1	gene	632597	633406	+	-0.201617	0.1662	0.137542	-0.140745	1	1	1	1
Dshi_0635	putative sulfate permease with cyclic nucleotide-binding domain	CP000830.1	gene	633409	635610	-	-0.179416	-0.436749	-0.178276	-0.562947	1	1	1	1
Dshi_0636	phospholipase/Carboxylesterase	CP000830.1	gene	635809	636474	-	-0.647486	-0.0214004	-0.000399243	-0.793304	1	1	1	1
Dshi_0637	glyoxalase/bleomycin resistance protein/dioxygenase	CP000830.1	gene	636471	637394	-	0.133202	0.578764	-0.22466	-0.503341	1	1	1	1
Dshi_0638	ABC-A-subfamily transporter	CP000830.1	gene	637586	638542	+	-0.0536294	0.713862	0.412804	-0.137142	1	1	1	1
Dshi_0639	ABC-2 type transporter	CP000830.1	gene	638539	639300	+	-0.0648314	0.770339	0.369277	0.158696	1	1	1	1
Dshi_0640	peptidase S49	CP000830.1	gene	639402	640199	+	-0.17058	0.466166	0.397911	-0.309347	1	1	1	1
Dshi_0641	hypothetical protein	CP000830.1	gene	640204	640374	+	0.334267	0.630989	0.438249	-0.327967	1	1	1	1
Dshi_0642	Na+/Ca+ antiporter	CP000830.1	gene	640377	641315	+	-0.000862542	0.464434	-0.0306344	-0.369998	1	1	1	1
Dshi_0643	short-chain dehydrogenase/reductase SDR	CP000830.1	gene	641326	642117	+	-0.00902943	1.0658	0.533663	0.232488	1	0.652758	1	1
Dshi_0644	excinuclease ABC	CP000830.1	gene	642411	644306	+	0.0102249	0.455795	0.232149	0.0165986	1	1	1	1
Dshi_0645	TRAP-type uncharacterized transport system	CP000830.1	gene	644406	645413	+	0.141021	0.669459	0.353679	1.57197	1	1	1	0.00335266
Dshi_0646	TRAP-type uncharacterized transport system%2C fused permease components	CP000830.1	gene	645472	647574	+	-0.231485	0.108877	0.307074	0.740305	1	1	1	1
Dshi_0647	hypothetical protein	CP000830.1	gene	647766	650513	+	0.193999	-0.799128	-0.330559	0.104177	1	1	1	1
Dshi_0648	recombination protein RecR	CP000830.1	gene	650663	651262	-	0.233949	0.396942	-0.0644926	0.576643	1	1	1	1
Dshi_0649	conserved hypothetical protein DUF149	CP000830.1	gene	651279	651623	-	0.430512	0.3387	0.20165	0.764582	1	1	1	1
Dshi_0650	DNA polymerase III	CP000830.1	gene	651643	653406	-	0.601696	0.687497	0.605579	1.00932	1	1	1	1
Dshi_0651	NUDIX hydrolase	CP000830.1	gene	653737	654693	+	0.0501467	0.473855	0.314253	0.172117	1	1	1	1
Dshi_0652	conserved hypothetical protein	CP000830.1	gene	654714	655202	+	0.407957	1.24104	0.522261	0.690694	1	0.0446721	1	1
Dshi_0653	bifunctional chorismate mutase/prephenate dehydratase	CP000830.1	gene	655248	656090	-	-0.0128041	1.21798	0.715874	0.152118	1	0.235769	1	1
Dshi_0654	cytochrome c552	CP000830.1	gene	656214	656738	+	-0.00706954	0.457137	0.18937	0.00723038	1	1	1	1
Dshi_0655	ABC peptide transporter	CP000830.1	gene	656989	658890	+	0.105706	0.250899	0.0317507	-0.134346	1	1	1	1
Dshi_0656	ABC peptide transporter	CP000830.1	gene	658895	659992	+	0.0284709	0.215913	0.127119	-0.250392	1	1	1	1
Dshi_0657	ABC peptide transporter	CP000830.1	gene	659994	661172	+	-0.138683	0.161555	0.0696368	-0.541558	1	1	1	1
Dshi_0658	ABC peptide transporter	CP000830.1	gene	661169	662770	+	-0.195327	0.0871679	-0.118137	-0.312507	1	1	1	1
Dshi_0659	oxygen-independent coproporphyrinogen III oxidase	CP000830.1	gene	662948	664309	-	0.152688	-0.662854	-0.980276	0.363718	1	1	1	1
Dshi_0660	transcriptional regulator	CP000830.1	gene	664362	665111	+	0.207488	-0.245786	-0.358501	-1.1018	1	1	1	0.568404
Dshi_0661	cytochrome c oxidase	CP000830.1	gene	665449	667050	+	-0.0815031	-0.838072	-0.109635	-0.400453	1	1	1	1
Dshi_0662	cytochrome c oxidase	CP000830.1	gene	667065	667790	+	0.0909112	-0.461623	0.0137434	0.00186445	1	1	1	1
Dshi_0663	cytochrome c oxidase	CP000830.1	gene	667803	668036	+	0.704721	-0.0225225	-0.0564576	0.581495	1	1	1	1
Dshi_0664	cytochrome c oxidase	CP000830.1	gene	668033	668896	+	0.161239	-0.440417	-0.444003	0.151673	1	1	1	1
Dshi_0665	nitrogen fixation protein fixG	CP000830.1	gene	669212	670654	+	0.502443	0.220194	-0.610279	0.316736	1	1	1	1
Dshi_0666	nitrogen fixation protein fixH	CP000830.1	gene	670651	671118	+	0.586179	0.0238997	-0.685092	0.0456888	1	1	1	1
Dshi_0667	nitrogen fixation protein fixI	CP000830.1	gene	671120	673309	+	-0.28518	-0.447855	-0.797973	-0.871915	1	1	1	1
Dshi_0668	nitrogen fixation protein fixS	CP000830.1	gene	673314	673472	+	-0.623021	-0.709044	-1.20919	-0.856406	1	1	0.141202	1
Dshi_0669	D-alanyl-D-alanine carboxypeptidase	CP000830.1	gene	673560	675041	-	-0.0196178	-0.501359	-0.564643	-0.461354	1	1	1	1
Dshi_0670	haloacid dehalogenase domain protein hydrolase	CP000830.1	gene	675215	675919	-	-0.433295	-0.178935	-0.22094	-1.12988	1	1	1	0.418814
Dshi_0671	ribosomal RNA small subunit methyltransferase C	CP000830.1	gene	676410	677411	+	-0.186583	0.578137	0.637224	-0.635242	1	1	1	1
Dshi_0672	short-chain dehydrogenase/reductase SDR	CP000830.1	gene	677442	678248	+	0.166852	1.46555	0.775408	0.545633	1	0.00290736	1	1
Dshi_0673	hypothetical protein	CP000830.1	gene	678229	678606	-	-0.292153	-1.57545	-2.434	-0.862032	1	0.0107738	5.18936e-06	1
Dshi_0674	coproporphyrinogen 3 oxidase	CP000830.1	gene	678666	679559	+	0.301938	0.863568	0.460948	1.05566	1	1	1	0.791938
Dshi_0675	gamma-glutamyltransferase	CP000830.1	gene	679714	681504	+	-0.0665983	-0.0878789	0.499164	0.330076	1	1	1	1
Dshi_0676	beta-lactamase	CP000830.1	gene	681643	683742	+	-0.26699	-0.869192	1.43727	-2.40178	1	1	0.00176764	5.13571e-07
Dshi_0677	conserved hypothetical protein	CP000830.1	gene	683755	684570	-	0.220578	-1.10144	-0.754816	0.448403	1	0.35566	1	1
Dshi_0678	glycosyl transferase family 14	CP000830.1	gene	684684	686261	+	0.0600758	-0.222072	-0.510051	0.455341	1	1	1	1
Dshi_0679	histidine triad (HIT) protein	CP000830.1	gene	686270	686641	+	-0.142653	-0.342096	-0.303442	0.678376	1	1	1	1
Dshi_0680	phosphoribosylaminoimidazole carboxylase	CP000830.1	gene	686761	687834	-	-0.125261	1.12834	0.52915	0.177397	1	0.198918	1	1
Dshi_0681	phosphoribosylaminoimidazole carboxylase	CP000830.1	gene	687827	688312	-	0.0783485	1.21782	0.375671	0.185552	1	0.103664	1	1
Dshi_0682	protein of unknown function DUF465	CP000830.1	gene	688389	688613	-	0.344673	-0.0443174	0.125429	0.103262	1	1	1	1
Dshi_0683	heat shock protein	CP000830.1	gene	688790	689233	+	-0.314961	-0.0128081	0.120329	-1.26161	1	1	1	0.0904371
Dshi_0684	protein of unknown function DUF1150	CP000830.1	gene	689230	689457	+	0.313135	0.6509	-0.220893	-0.272687	1	1	1	1
Dshi_0685	ApbE family lipoprotein	CP000830.1	gene	689465	690361	-	0.0516107	-0.024953	0.430315	0.0305431	1	1	1	1
Dshi_0686	regulator of nitric oxide reductase transcription	CP000830.1	gene	690358	692448	-	-0.177014	-0.388635	0.812618	-0.592005	1	1	1	1
Dshi_0687	two-component system%2C permease component	CP000830.1	gene	692556	693332	+	0.00681489	-0.287462	0.510318	-0.272396	1	1	1	1
Dshi_0688	fumarate reductase/succinate dehydrogenase flavoprotein domain protein	CP000830.1	gene	693474	694838	-	-0.379453	0.0370293	-0.323777	-1.16302	1	1	1	0.440265
Dshi_0689	methylisocitrate lyase	CP000830.1	gene	694835	695713	-	-0.227663	0.183364	-0.505218	-0.791998	1	1	1	1
Dshi_0690	isochorismatase	CP000830.1	gene	695710	696312	-	0.656591	0.648126	-0.202189	-0.654912	1	1	1	1
Dshi_0691	hydantoin utilization protein A	CP000830.1	gene	696309	698378	-	-0.299599	-0.118537	-0.393535	-1.17312	1	1	1	0.349204
Dshi_0692	hydantoin utilization protein B	CP000830.1	gene	698375	700072	-	-0.20438	0.137524	0.0585608	-0.88519	1	1	1	1
Dshi_0693	4-oxalocrotonate tautomerase	CP000830.1	gene	700069	700644	-	-0.218657	-0.513218	0.442021	-1.93265	1	1	1	0.0200438
Dshi_0694	transcriptional regulator	CP000830.1	gene	700802	701602	+	-0.379472	-0.744821	-0.474605	-1.23849	1	1	1	0.153736
Dshi_0695	3-isopropylmalate dehydratase%2C large subunit	CP000830.1	gene	701599	702993	+	-0.0987797	-0.740205	-0.456207	-0.978682	1	1	1	1
Dshi_0696	3-isopropylmalate dehydratase%2C small subunit	CP000830.1	gene	702990	703649	+	-0.127005	-0.976873	-0.384485	-0.364815	1	1	1	1
Dshi_0697	TRAP dicarboxylate transporter- DctP subunit	CP000830.1	gene	703665	704675	+	0.00269558	-0.770242	-0.322442	0.13425	1	1	1	1
Dshi_0698	TRAP dicarboxylate transporter- DctQ subunit	CP000830.1	gene	704719	705225	+	0.092619	-0.756542	0.0356722	-0.281531	1	1	1	1
Dshi_0699	TRAP dicarboxylate transporter- DctM subunit	CP000830.1	gene	705226	706539	+	0.285839	-0.323861	-0.247205	-0.267632	1	1	1	1
Dshi_0700	AMP-dependent synthetase and ligase	CP000830.1	gene	706599	708116	+	0.405724	0.131237	0.0317664	0.627204	1	1	1	1
Dshi_0701	methyltransferase domain protein	CP000830.1	gene	708169	708822	-	-0.135405	-0.946196	-1.31935	-0.327777	1	1	0.00681775	1
Dshi_0702	WbqC-like family protein	CP000830.1	gene	708819	709466	-	-0.287616	-0.825369	-0.808741	-0.489543	1	1	1	1
Dshi_0703	hypothetical protein	CP000830.1	gene	709466	710386	-	-0.984741	-2.6884	-1.97706	-1.94421	1	4.18314e-08	1.95666e-05	0.00020539
Dshi_0704	pyridoxal-phosphate-dependent aminotransferase	CP000830.1	gene	710642	711829	+	0.0741099	-0.87636	-0.475597	-0.489414	1	1	1	1
Dshi_0705	hypothetical protein	CP000830.1	gene	711826	713256	+	-0.241361	-0.950999	-0.664138	-0.77617	1	1	1	1
Dshi_0707	conserved hypothetical protein	CP000830.1	gene	714601	715269	+	-0.123858	-0.79571	-0.662725	0.101626	1	1	1	1
Dshi_0708	conserved hypothetical protein	CP000830.1	gene	715275	716246	+	-0.388454	-0.322913	-0.384745	-0.462669	1	1	1	1
Dshi_0709	acyl CoA:acetate/3-ketoacid CoA transferase%2C alpha and beta subunit	CP000830.1	gene	716718	718664	+	-0.051807	-0.148731	0.299753	0.0777485	1	1	1	1
Dshi_0710	conserved hypothetical protein	CP000830.1	gene	718730	719377	+	-0.1354	-0.547729	0.0648511	-1.24512	1	1	1	0.331609
Dshi_0711	transcriptional regulator	CP000830.1	gene	719323	720249	-	0.945998	-0.387976	-0.0746717	0.323605	1	1	1	1
Dshi_0712	lysine exporter protein	CP000830.1	gene	720340	720966	+	-0.567726	-0.700454	-0.178754	-1.3423	1	1	1	0.395584
Dshi_0713	poly(3-hydroxybutyrate) depolymerase-like protein	CP000830.1	gene	721072	721935	+	-0.340313	0.346041	0.22574	-0.888291	1	1	1	1
Dshi_0714	protein of unknown function DUF6 transmembrane	CP000830.1	gene	721916	722884	+	-0.150222	0.193041	0.155864	-0.416779	1	1	1	1
Dshi_0715	protein of unknown function DUF465	CP000830.1	gene	722969	723211	+	0.332203	-0.517408	-1.26729	0.41896	1	1	0.334616	1
Dshi_0716	transcriptional regulator	CP000830.1	gene	723225	724619	-	0.506905	0.160185	-0.876245	0.378188	1	1	1	1
Dshi_0717	multidrug resistance protein	CP000830.1	gene	724680	725906	-	-0.454012	0.0860041	0.398238	-1.27221	1	1	1	0.0846434
Dshi_0718	carboxyl transferase	CP000830.1	gene	726256	727788	+	0.027805	-0.524349	-0.0778061	0.607496	1	1	1	1
Dshi_0719	conserved hypothetical protein	CP000830.1	gene	727888	728286	+	-0.175221	-0.490149	0.299821	-0.509999	1	1	1	1
Dshi_0720	endoribonuclease L-PSP	CP000830.1	gene	728279	728668	+	-0.112874	-0.870136	-0.196959	-0.168192	1	1	1	1
Dshi_0721	hypothetical protein	CP000830.1	gene	728665	729036	+	-0.346229	-0.764596	-0.194887	-0.187983	1	1	1	1
Dshi_0722	conserved hypothetical protein	CP000830.1	gene	729051	729410	+	0.158832	-0.477432	-0.0776345	0.206623	1	1	1	1
Dshi_0723	carbamoyl-phosphate synthase L chain ATP-binding	CP000830.1	gene	729769	731814	+	0.126975	-0.196162	-0.291186	0.603908	1	1	1	1
Dshi_0724	conserved hypothetical protein	CP000830.1	gene	731879	732328	-	-0.406896	0.227518	0.0710099	-1.66482	1	1	1	0.00177398
Dshi_0725	conserved hypothetical protein	CP000830.1	gene	732437	733432	+	-0.0697161	-2.3547	-1.69888	-0.0664555	1	7.54035e-06	0.00377528	1
Dshi_0726	methylmalonyl-CoA mutase%2C large subunit	CP000830.1	gene	733404	735542	+	-0.0766482	-2.05975	-1.49954	-0.105596	1	1.83824e-05	0.0131757	1
Dshi_0727	transcriptional regulator	CP000830.1	gene	735721	736650	-	-0.269979	0.216286	-0.427416	-0.896693	1	1	1	1
Dshi_0728	quinone dependent NADH dehydrogenase	CP000830.1	gene	737004	739244	+	0.131227	-0.670446	-0.741077	-0.72113	1	1	1	1
Dshi_0729	Na+/H+ antiporter MnhB subunit-related protein	CP000830.1	gene	739241	739693	+	0.420294	-0.163234	-0.593399	-0.889222	1	1	1	1
Dshi_0730	NADH-ubiquinone oxidoreductase chain 4L	CP000830.1	gene	739693	740112	+	0.0515398	-0.359118	-0.986997	-0.949802	1	1	1	1
Dshi_0731	quinone dependent NADH dehydrogenase	CP000830.1	gene	740109	741644	+	0.0585614	-0.651706	-0.883194	-0.765902	1	1	1	1
Dshi_0732	cation antiporter	CP000830.1	gene	741641	741994	+	0.22785	-0.363765	-0.431858	-0.709945	1	1	1	1
Dshi_0733	multiple resistance and pH regulation protein F	CP000830.1	gene	741987	742343	+	-0.00851415	-0.735216	-0.88628	-0.783899	1	1	1	1
Dshi_0734	monovalent cation/proton antiporter	CP000830.1	gene	742340	742687	+	-0.536019	-1.67036	-0.819288	-1.53125	1	0.00394556	1	0.0363978
Dshi_0735	conserved hypothetical protein	CP000830.1	gene	742674	743288	+	-0.369729	-0.288517	-0.248285	-0.69017	1	1	1	1
Dshi_0736	GCN5-related N-acetyltransferase	CP000830.1	gene	743285	743770	+	0.27009	-0.114328	-0.520445	-0.0666056	1	1	1	1
Dshi_0737	heat shock protein DnaJ domain protein	CP000830.1	gene	743834	744517	+	-0.147581	-0.138157	0.0672487	-0.546614	1	1	1	1
Dshi_0738	conserved hypothetical protein	CP000830.1	gene	744578	744895	+	-1.37362e-06	-0.654556	-0.324264	-0.830205	1	1	1	1
Dshi_0739	Ppx/GppA phosphatase	CP000830.1	gene	744912	746432	-	0.126681	-0.114243	0.428296	0.218261	1	1	1	1
Dshi_0740	polyphosphate kinase	CP000830.1	gene	746526	748700	-	0.124096	0.813356	0.408897	0.473384	1	1	1	1
Dshi_0741	chromosomal replication initiator	CP000830.1	gene	748740	749429	-	0.263007	1.3246	1.21866	0.978968	1	0.0238104	0.170475	1
Dshi_0742	protein of unknown function UPF0118	CP000830.1	gene	749426	750511	-	0.206558	0.746464	0.500431	0.306546	1	1	1	1
Dshi_0743	MscS Mechanosensitive ion channel	CP000830.1	gene	750674	752056	+	-0.0784877	-0.6195	-1.08573	-0.521757	1	1	1	1
Dshi_0744	prolyl-tRNA synthetase	CP000830.1	gene	752138	753475	+	0.235306	1.55029	0.814396	1.11969	1	0.00292398	1	0.552573
Dshi_0745	redoxin domain protein	CP000830.1	gene	753664	754239	+	-0.452497	0.195778	-0.0434592	-0.316197	1	1	1	1
Dshi_0746	MIP family channel protein	CP000830.1	gene	754337	755023	+	0.0637185	-0.763258	-0.971335	1.00232	1	1	1	1
Dshi_0747	lipoprotein releasing system	CP000830.1	gene	755116	756402	+	0.162851	1.14677	0.391258	-0.104074	1	0.215161	1	1
Dshi_0748	ABC transporter related	CP000830.1	gene	756395	757078	+	0.170476	0.866811	0.693287	0.227282	1	1	1	1
Dshi_0749	DNA topoisomerase IV%2C B subunit	CP000830.1	gene	758372	760336	-	0.283032	-0.034636	0.0206292	-0.194573	1	1	1	1
Dshi_0750	conserved hypothetical protein	CP000830.1	gene	760995	761789	+	0.387937	-3.16818	-1.93973	0.603836	1	3.94646e-10	5.90622e-06	1
Dshi_0751	protein of unknown function DUF344	CP000830.1	gene	761970	762914	+	0.412433	0.418233	-0.458461	1.35943	1	1	1	0.0636804
Dshi_0752	protein of unknown function DUF1007	CP000830.1	gene	762957	763637	+	0.134669	0.495776	0.341068	0.436041	1	1	1	1
Dshi_0753	high-affinity nickel-transporter	CP000830.1	gene	763625	764581	+	-0.176687	0.495087	0.0771949	-0.0398137	1	1	1	1
Dshi_0754	methyltransferase type 11	CP000830.1	gene	764591	765187	+	-0.489265	-0.175768	-0.604597	-0.016542	1	1	1	1
Dshi_0755	MATE efflux family protein	CP000830.1	gene	765229	766599	+	-0.311555	0.334542	-0.103766	-0.703021	1	1	1	1
Dshi_0756	conserved hypothetical protein	CP000830.1	gene	766585	767244	-	0.477414	-0.259669	-0.529084	1.34484	1	1	1	0.418814
Dshi_0757	selenium-binding protein	CP000830.1	gene	767248	768648	-	0.442694	-0.952524	-0.127485	1.49638	1	1	1	0.0278028
Dshi_0758	transcriptional regulator	CP000830.1	gene	768813	769301	-	0.309346	0.606154	0.698363	0.598956	1	1	1	1
Dshi_0759	conserved hypothetical protein	CP000830.1	gene	769384	769752	+	0.761424	0.224931	0.353955	1.0347	1	1	1	1
Dshi_0760	hypothetical protein	CP000830.1	gene	770254	770736	-	-0.499777	-0.289544	-0.440797	-0.643185	1	1	1	1
Dshi_0761	conserved hypothetical protein	CP000830.1	gene	770763	771179	-	-0.0169011	0.501891	-0.34776	0.434657	1	1	1	1
Dshi_0762	aminotransferase class I and II	CP000830.1	gene	771187	772389	-	0.0858034	0.406572	-0.342947	0.118864	1	1	1	1
Dshi_0763	transcriptional regulator	CP000830.1	gene	772480	772872	+	0.588199	0.583441	-0.01077	-0.430154	1	1	1	1
Dshi_0764	protein of unknown function DUF339	CP000830.1	gene	772869	773168	+	0.152449	-0.0569297	0.0549543	-0.202472	1	1	1	1
Dshi_0765	transcriptional regulator	CP000830.1	gene	773281	773778	+	-0.0594456	-1.24933	-1.45149	-0.794905	1	0.115122	0.0131027	1
Dshi_0766	protein of unknown function DUF1194	CP000830.1	gene	773856	774593	-	-0.167157	-0.684361	-1.03979	-0.586055	1	1	1	1
Dshi_0767	glyoxalase/bleomycin resistance protein/dioxygenase	CP000830.1	gene	774595	775023	-	-0.0258201	-0.322876	-1.05819	-0.344546	1	1	1	1
Dshi_0768	thymidylate synthase	CP000830.1	gene	775200	776117	+	0.194678	-0.0201183	-0.250529	0.338463	1	1	1	1
Dshi_0769	cold-shock DNA-binding domain protein	CP000830.1	gene	776205	776414	-	-0.522956	-1.4184	-0.96663	-0.828238	1	0.0518985	1	1
Dshi_0770	arsenate reductase and related	CP000830.1	gene	776635	776946	+	-0.0768914	-0.142371	0.254841	0.812262	1	1	1	1
Dshi_0771	DoxX family protein	CP000830.1	gene	776904	777470	-	-0.561216	-0.731243	-0.122605	0.191941	1	1	1	1
Dshi_0772	conserved hypothetical protein	CP000830.1	gene	777464	778210	-	-1.15682	-0.820757	-0.237432	0.736547	1	1	1	1
Dshi_0773	protein of unknown function DUF692	CP000830.1	gene	778207	779157	-	-0.337567	-0.997089	-0.0120188	0.80612	1	1	1	1
Dshi_0774	conserved hypothetical protein	CP000830.1	gene	779200	779487	-	0.935393	0.366416	0.4505	1.18281	1	1	1	0.698327
Dshi_0775	tartrate dehydrogenase	CP000830.1	gene	780036	781115	+	-0.173133	0.0857136	0.211219	0.351823	1	1	1	1
Dshi_0776	cobalamin B12-binding domain protein	CP000830.1	gene	781394	782179	+	1.18962	1.49941	-0.101698	1.29238	1	0.10392	1	0.440265
Dshi_0777	threonyl-tRNA synthetase	CP000830.1	gene	782164	784128	-	0.111161	1.54346	0.596222	0.0884105	1	0.0127084	1	1
Dshi_0778	conserved hypothetical protein	CP000830.1	gene	784257	784445	-	-0.0251744	0.264906	0.469209	-0.462192	1	1	1	1
Dshi_0779	transcriptional regulator	CP000830.1	gene	784566	785522	+	-0.411422	-0.755869	0.0320669	-0.687685	1	1	1	1
Dshi_0780	alpha/beta hydrolase fold protein	CP000830.1	gene	785693	786637	-	-0.201798	0.0907963	0.585975	0.396098	1	1	1	1
Dshi_0781	sterol-binding domain protein	CP000830.1	gene	786642	786929	-	-0.154265	-0.49831	-0.0728308	-0.371788	1	1	1	1
Dshi_0782	tetratricopeptide TPR_2 repeat protein	CP000830.1	gene	787003	787569	+	-0.247871	-0.162655	-0.510775	-0.676719	1	1	1	1
Dshi_0783	helicase domain protein	CP000830.1	gene	787616	790579	+	-0.206571	0.096926	-0.124072	-0.629752	1	1	1	1
Dshi_0784	RNA-binding S4	CP000830.1	gene	790711	790959	+	-0.0243988	0.609521	0.400107	0.423199	1	1	1	1
Dshi_0785	4Fe-4S ferredoxin iron-sulfur binding domain protein	CP000830.1	gene	791008	791346	+	0.399647	0.795302	-0.38089	-0.600434	1	1	1	1
Dshi_0786	transcriptional regulator	CP000830.1	gene	791654	792166	+	-0.0960123	-0.752332	-0.382693	-1.04792	1	1	1	0.943663
Dshi_0787	cobalamin-5-phosphate synthase CobS	CP000830.1	gene	792216	792992	-	-0.323061	0.531256	0.296334	-0.652672	1	1	1	1
Dshi_0788	nicotinate-nucleotide--dimethylbenzimidazolephosphoribosyltransferase	CP000830.1	gene	793089	794126	+	0.260144	1.10698	1.26316	0.105286	1	0.377105	0.0625995	1
Dshi_0789	potassium efflux system protein	CP000830.1	gene	794130	796142	-	-0.135915	0.158878	0.29881	-0.0986886	1	1	1	1
Dshi_0790	conserved hypothetical protein	CP000830.1	gene	796285	798666	-	-0.163975	-0.135781	-0.474109	-0.422102	1	1	1	1
Dshi_0791	protein of unknown function DUF541	CP000830.1	gene	798789	799526	+	-0.114388	0.0681762	-0.226005	0.512645	1	1	1	1
Dshi_0792	conserved hypothetical protein	CP000830.1	gene	799585	799959	-	-0.181846	-0.273527	0.407036	0.673543	1	1	1	1
Dshi_0793	O-acetylhomoserine/O-acetylserine sulfhydrylase	CP000830.1	gene	800127	801422	-	0.20714	0.91764	0.620902	0.948241	1	1	1	1
Dshi_0794	imidazoleglycerol-phosphate dehydratase	CP000830.1	gene	801568	802155	+	-0.0457499	1.05658	0.549886	0.164656	1	0.790311	1	1
Dshi_0795	imidazole glycerol phosphate synthase	CP000830.1	gene	802157	802795	+	-0.0958404	1.08934	0.134912	0.469405	1	0.61816	1	1
Dshi_0796	ornithine carbamoyltransferase	CP000830.1	gene	802986	803912	-	-0.0757292	0.214026	-0.380151	0.603467	1	1	1	1
Dshi_0797	GCN5-related N-acetyltransferase	CP000830.1	gene	803909	804442	-	-0.0520354	0.687711	0.322157	0.469491	1	1	1	1
Dshi_0798	acetylornithine and succinylornithine aminotransferase	CP000830.1	gene	804432	805613	-	0.194798	0.951881	0.36357	0.491376	1	1	1	1
Dshi_0799	putative DNA-binding protein	CP000830.1	gene	805880	806218	-	0.216716	-0.155476	-0.325735	-0.167351	1	1	1	1
Dshi_0800	transcriptional regulator	CP000830.1	gene	806381	807163	-	-0.494844	-0.648004	-0.267799	-0.429149	1	1	1	1
Dshi_0801	TRAP C4-dicarboxylate transport system permease DctM subunit	CP000830.1	gene	807171	808529	-	0.0357418	-0.206739	-0.180409	-3.13657e-05	1	1	1	1
Dshi_0802	tripartite ATP-independent periplasmic transporter DctQ component	CP000830.1	gene	808526	809254	-	-0.177334	-0.814228	-0.660557	-0.616261	1	1	1	1
Dshi_0803	TRAP dicarboxylate transporter- DctP subunit	CP000830.1	gene	809305	810537	-	-0.135193	-1.12519	-0.766045	-0.727506	1	0.378271	1	1
Dshi_0804	glucose-methanol-choline oxidoreductase	CP000830.1	gene	810647	812269	+	-0.222688	-0.482291	-0.543491	-0.968473	1	1	1	1
Dshi_0805	thiamine pyrophosphate protein central region	CP000830.1	gene	812303	814081	+	-0.439279	-1.68593	-1.83179	-1.23035	1	0.00115049	0.000254366	0.287241
Dshi_0806	conserved hypothetical protein	CP000830.1	gene	814089	815120	+	-0.245437	0.0232421	-0.358265	-0.27493	1	1	1	1
Dshi_0807	hypothetical protein	CP000830.1	gene	815127	816155	-	-0.0361487	-1.35899	-1.0848	0.634304	1	0.00433244	0.666973	1
Dshi_0808	MltA-interacting MipA family protein	CP000830.1	gene	816307	817050	-	0.31953	0.146658	0.216082	-0.077877	1	1	1	1
Dshi_0809	GTP-binding protein LepA	CP000830.1	gene	817541	819340	+	0.0776622	0.64052	0.348061	0.0988784	1	1	1	1
Dshi_0810	conserved hypothetical protein	CP000830.1	gene	820707	820949	+	-0.0229319	-1.4125	-0.624403	-1.36273	1	0.0162479	1	0.0629627
Dshi_0811	conserved hypothetical protein	CP000830.1	gene	820930	821163	+	-0.234	-1.13744	-0.818366	-0.640445	1	0.337119	1	1
Dshi_0812	transcriptional regulator	CP000830.1	gene	821347	821664	+	0.924414	0.170086	-0.792373	1.49261	1	1	1	0.0178181
Dshi_0813	conserved hypothetical protein	CP000830.1	gene	821719	821967	+	1.19725	0.108585	-0.547742	1.61481	1	1	1	0.0277758
Dshi_0814	conserved hypothetical protein	CP000830.1	gene	822057	822242	+	1.71845	1.17673	-1.17719	-0.197105	1	0.521978	0.786918	1
Dshi_0815	glyoxalase/bleomycin resistance protein/dioxygenase	CP000830.1	gene	822447	822863	-	0.626291	-0.394987	-0.330683	0.604639	1	1	1	1
Dshi_0816	conserved hypothetical protein	CP000830.1	gene	822910	823185	-	0.546617	-0.617738	-0.266744	0.379583	1	1	1	1
Dshi_0817	hypothetical protein	CP000830.1	gene	823262	823522	+	-0.677679	-0.832839	-0.0790525	-1.30307	1	1	1	0.0697893
Dshi_0818	hypothetical protein	CP000830.1	gene	823519	823725	+	0.403387	0.478253	-0.540196	0.471812	1	1	1	1
Dshi_0819	hypothetical protein	CP000830.1	gene	823750	824046	+	-0.16247	-0.686112	-1.21055	-0.838004	1	1	0.164013	1
Dshi_0820	alpha/beta hydrolase fold protein	CP000830.1	gene	824267	825034	-	-0.274117	0.539649	0.579972	-0.370862	1	1	1	1
Dshi_0821	glycine hydroxymethyltransferase	CP000830.1	gene	825519	826814	-	0.533572	1.0327	1.2545	0.976158	1	0.919324	0.291792	1
Dshi_0822	c(\Note=involved in NADP-production\", \"NAD(+) kinase\")"	CP000830.1	gene	827012	827779	+	-0.127404	0.13342	0.105419	0.422175	1	1	1	1
Dshi_0823	two component%2C sigma54 specific%2C transcriptional regulator	CP000830.1	gene	827784	829175	-	-0.149163	-0.503065	-1.06622	-1.10346	1	1	0.822724	0.470702
Dshi_0824	histidine kinase	CP000830.1	gene	829172	830701	-	-0.5522	-1.26669	-0.820387	-1.75823	1	0.0202846	1	2.63935e-05
Dshi_0825	AMP-dependent synthetase and ligase	CP000830.1	gene	830837	832729	-	0.211437	0.302232	0.288214	0.854854	1	1	1	1
Dshi_0826	malic protein NAD-binding	CP000830.1	gene	832910	835189	-	-0.0571241	0.311441	-0.099116	-0.860646	1	1	1	1
Dshi_0827	cytidine deaminase	CP000830.1	gene	835363	835755	+	-0.500676	0.121272	0.269245	-0.154317	1	1	1	1
Dshi_0828	pyrimidine-nucleoside phosphorylase	CP000830.1	gene	835752	837059	+	-0.186922	0.430853	0.711771	0.396733	1	1	1	1
Dshi_0829	phosphopentomutase	CP000830.1	gene	837056	838255	+	0.0562606	0.253126	0.746173	0.69186	1	1	1	1
Dshi_0830	adenosine deaminase	CP000830.1	gene	838252	839247	+	0.0158801	0.615802	0.676555	1.00602	1	1	1	1
Dshi_0831	uracil phosphoribosyltransferase	CP000830.1	gene	839244	839876	+	-0.263256	0.319022	0.599923	0.509537	1	1	1	1
Dshi_0832	conserved hypothetical protein	CP000830.1	gene	839877	840893	-	0.222066	0.739362	0.374017	-0.0105467	1	1	1	1
Dshi_0833	AMP-dependent synthetase and ligase	CP000830.1	gene	841358	842983	-	0.326785	-0.116815	0.183217	1.01703	1	1	1	1
Dshi_0834	protein of unknown function DUF6 transmembrane	CP000830.1	gene	843077	843994	+	-0.396255	-0.176088	-0.372328	-0.863522	1	1	1	1
Dshi_0835	3-hydroxyacyl-CoA dehydrogenase NAD-binding	CP000830.1	gene	844051	846264	-	0.207905	-0.491342	-0.805869	0.33338	1	1	1	1
Dshi_0836	acetyl-CoA acetyltransferase	CP000830.1	gene	846270	847481	-	0.379751	-0.082286	-0.567042	0.877999	1	1	1	1
Dshi_0837	glutathione S-transferase domain protein	CP000830.1	gene	847493	848128	-	0.828242	0.247926	-0.256368	1.03622	1	1	1	1
Dshi_0838	acyl-CoA dehydrogenase domain protein	CP000830.1	gene	848409	849557	-	0.300457	-0.2876	-0.906923	0.533779	1	1	1	1
Dshi_0839	acyl-CoA dehydrogenase domain protein	CP000830.1	gene	849631	851409	-	0.483207	-0.574584	-1.35887	0.0637632	1	1	0.308021	1
Dshi_0840	transcriptional regulator	CP000830.1	gene	851439	851840	-	0.422064	-1.18546	-1.51097	-0.383967	1	0.391135	0.0392325	1
Dshi_0841	hypothetical protein	CP000830.1	gene	852286	853314	+	-0.215009	-0.806074	-1.25922	0.559639	1	1	0.0322656	1
Dshi_0842	transcriptional regulator	CP000830.1	gene	853357	853728	-	-0.166529	-0.189283	0.0846579	0.113916	1	1	1	1
Dshi_0843	thioesterase superfamily protein	CP000830.1	gene	853842	854276	+	0.0356973	1.05689	1.05855	1.07352	1	0.652904	1	0.713275
Dshi_0844	thioesterase superfamily protein	CP000830.1	gene	854276	854797	+	-0.231968	0.745239	0.675208	0.715792	1	1	1	1
Dshi_0845	MATE efflux family protein	CP000830.1	gene	854790	856109	+	-0.349681	0.652495	0.853959	0.604432	1	1	1	1
Dshi_0846	arsenate reductase	CP000830.1	gene	856144	856491	-	0.338207	0.893121	0.309338	1.03342	1	1	1	1
Dshi_0847	dihydroorotate oxidase	CP000830.1	gene	856488	857546	-	0.128357	0.853615	0.75013	0.864636	1	1	1	1
Dshi_0848	protein of unknown function DUF952	CP000830.1	gene	857543	857878	-	-0.151628	0.807782	0.296136	0.304777	1	1	1	1
Dshi_0849	5'-Nucleotidase domain protein	CP000830.1	gene	858004	859593	+	-0.121296	0.0890276	0.629357	1.3164	1	1	1	0.0351093
Dshi_0850	DEAD/DEAH box helicase domain protein	CP000830.1	gene	859653	861845	-	-0.014185	1.20049	0.378933	0.328426	1	0.322184	1	1
Dshi_0851	protein of unknown function DUF159	CP000830.1	gene	862042	862707	+	-0.066448	-0.287434	-0.427482	-0.82547	1	1	1	1
Dshi_0852	lipid A ABC exporter family	CP000830.1	gene	863045	864853	+	-0.180045	0.223059	0.197954	-0.557612	1	1	1	1
Dshi_0853	AMP-dependent synthetase and ligase	CP000830.1	gene	865066	866964	+	0.0826317	-0.459871	0.262581	0.859323	1	1	1	1
Dshi_0854	hypothetical protein	CP000830.1	gene	867049	867252	+	-0.403684	-2.10165	-2.13516	-1.30953	1	5.2843e-07	4.88109e-07	0.0528082
Dshi_0855	transglutaminase domain protein	CP000830.1	gene	867282	868169	-	-0.393705	-0.798566	-0.6597	-0.492404	1	1	1	1
Dshi_0856	protein of unknown function DUF404	CP000830.1	gene	868179	870593	-	-0.392411	-0.321711	-0.231499	-0.677433	1	1	1	1
Dshi_0857	transglutaminase domain protein	CP000830.1	gene	870602	873940	-	-0.0129199	0.630921	-0.102432	-0.269276	1	1	1	1
Dshi_0858	ABC transporter related	CP000830.1	gene	874196	874888	-	-0.194588	0.50111	0.706195	0.348993	1	1	1	1
Dshi_0859	ABC transporter related	CP000830.1	gene	874885	875637	-	-0.0694056	0.770381	1.05675	0.397081	1	1	1	1
Dshi_0860	inner-membrane translocator	CP000830.1	gene	875634	876608	-	-0.0912577	0.728588	1.24896	0.136873	1	1	0.229704	1
Dshi_0861	inner-membrane translocator	CP000830.1	gene	876610	877527	-	-0.550764	0.024749	0.511225	0.0548971	1	1	1	1
Dshi_0862	extracellular ligand-binding receptor	CP000830.1	gene	877656	878795	-	-0.111205	0.482779	0.842027	0.850379	1	1	1	1
Dshi_0863	transcriptional regulator	CP000830.1	gene	878828	879064	-	0.892598	1.25386	0.969228	1.35511	1	0.0383156	1	0.0139743
Dshi_0864	(2Fe-2S)-binding domain protein	CP000830.1	gene	879279	879737	+	0.291913	0.348927	0.311904	0.765611	1	1	1	1
Dshi_0865	aldehyde oxidase and xanthine dehydrogenase molybdopterin binding	CP000830.1	gene	879739	881922	+	0.0811347	0.257562	0.0429436	0.0517234	1	1	1	1
Dshi_0866	alpha/beta hydrolase fold protein	CP000830.1	gene	882060	882755	+	0.255078	0.739379	1.05965	0.754273	1	1	1	1
Dshi_0867	amidohydrolase 2	CP000830.1	gene	882752	883624	+	-0.0942499	0.280443	0.528457	1.1342	1	1	1	0.427461
Dshi_0868	putative peptidase	CP000830.1	gene	883631	885007	-	-0.0280976	-0.42571	-0.423676	-0.00236367	1	1	1	1
Dshi_0869	conserved hypothetical protein	CP000830.1	gene	885019	885909	-	0.130383	-0.361941	-0.0605735	0.188521	1	1	1	1
Dshi_0870	transcriptional regulator	CP000830.1	gene	885921	887960	-	-0.374564	-0.943094	-0.580628	-0.149983	1	1	1	1
Dshi_0871	hypothetical protein	CP000830.1	gene	888034	888300	-	-0.529642	-0.348557	1.12823	-1.90355	1	1	0.91535	0.0454709
Dshi_0872	extracellular solute-binding protein family 5	CP000830.1	gene	888387	889970	+	0.184899	0.662198	1.12976	1.89266	1	1	0.695431	0.000281861
Dshi_0873	hypothetical protein	CP000830.1	gene	890141	890812	+	0.605541	-3.23998	-2.28192	1.52631	1	1.28252e-09	7.14876e-07	0.00932666
Dshi_0874	extracellular solute-binding protein	CP000830.1	gene	890913	891137	+	0.304519	-0.223685	-0.0807592	1.53108	1	1	1	0.00309997
Dshi_0875	transposase IS3/IS911 family protein	CP000830.1	gene	891165	891431	+	-0.129169	-1.51799	-0.488832	0.350765	1	0.00326666	1	1
Dshi_0876	integrase catalytic region	CP000830.1	gene	891455	892276	+	0.294826	-0.669646	-0.544116	0.425904	1	1	1	1
Dshi_0877	4-phytase	CP000830.1	gene	892303	893685	+	-0.398348	-0.939454	-0.142743	0.415939	1	1	1	1
Dshi_0878	hypothetical protein	CP000830.1	gene	894073	894540	-	0.415463	-0.104676	1.79141	1.27	1	1	0.0001991	0.15279
Dshi_0879	membrane protein-like protein	CP000830.1	gene	895189	895593	-	-0.16204	-0.983757	-0.55644	-0.0874594	1	1	1	1
Dshi_0880	hydratase/decarboxylase	CP000830.1	gene	895664	896512	-	-0.0127628	-0.849568	0.285991	0.410838	1	1	1	1
Dshi_0881	binding-protein-dependent transport systems inner membrane component	CP000830.1	gene	896659	897645	+	0.0258476	0.208319	0.828092	0.194223	1	1	1	1
Dshi_0882	binding-protein-dependent transport systems inner membrane component	CP000830.1	gene	897647	898615	+	0.0139318	0.19509	0.234215	0.310579	1	1	1	1
Dshi_0883	hypothetical protein	CP000830.1	gene	898620	898811	-	-0.0451803	0.455655	1.27787	0.516794	1	1	0.628439	1
Dshi_0884	oligopeptide/dipeptide ABC transporter	CP000830.1	gene	899031	900113	+	-0.419237	-0.21391	-0.11332	0.146943	1	1	1	1
Dshi_0885	oligopeptide/dipeptide ABC transporter	CP000830.1	gene	900110	901078	+	-0.340865	-0.0855055	0.127447	-0.219333	1	1	1	1
Dshi_0886	transcriptional regulator	CP000830.1	gene	901082	901924	-	0.0197527	-2.46266	-1.80691	-1.3905	1	9.38958e-09	1.21714e-05	0.013268
Dshi_0887	serine--glyoxylate transaminase	CP000830.1	gene	902124	903314	+	-0.39685	-1.02875	-0.0599779	-1.8974	1	0.90126	1	0.000183457
Dshi_0888	pyridoxal-5'-phosphate-dependent protein beta subunit	CP000830.1	gene	903322	904296	+	-0.0156436	-0.142841	0.20031	-0.662003	1	1	1	1
Dshi_0889	alanine racemase domain protein	CP000830.1	gene	904311	905474	+	-0.238057	-0.179693	0.117332	-0.736297	1	1	1	1
Dshi_0890	ornithine cyclodeaminase	CP000830.1	gene	905581	906573	+	0.140121	0.236637	0.000140159	-0.58706	1	1	1	1
Dshi_0891	cysteine synthase A	CP000830.1	gene	906667	907749	-	0.388138	0.14963	0.608114	1.02103	1	1	1	1
Dshi_0892	transposase IS4 family protein	CP000830.1	gene	908084	909016	+	0.125464	0.605719	1.28224	0.277178	1	1	0.0411145	1
Dshi_0893	peptidoglycan-binding domain 1 protein	CP000830.1	gene	909083	910375	+	-0.202457	0.0686609	-0.342149	-0.956382	1	1	1	1
Dshi_0894	peptidoglycan-binding domain 1 protein	CP000830.1	gene	910592	911965	+	0.192287	-0.672173	-0.326594	0.362801	1	1	1	1
Dshi_0895	peptidase S1 and S6 chymotrypsin/Hap	CP000830.1	gene	912355	914220	+	-0.278575	-0.670473	-0.520969	-0.185786	1	1	1	1
Dshi_0896	conserved hypothetical protein	CP000830.1	gene	914230	915495	+	-0.0300275	-0.363259	-0.321434	0.294037	1	1	1	1
Dshi_0897	virulence protein SrfB	CP000830.1	gene	915495	918620	+	-0.0636754	-0.291692	-0.0244563	0.368068	1	1	1	1
Dshi_0898	conserved hypothetical protein	CP000830.1	gene	918640	921318	+	-0.00745559	-0.426569	-0.103371	0.217344	1	1	1	1
Dshi_0899	conserved hypothetical protein	CP000830.1	gene	921315	922355	+	0.0438187	-0.0734093	-0.0261464	0.497853	1	1	1	1
Dshi_0900	conserved hypothetical protein	CP000830.1	gene	922370	924292	+	0.00590851	-0.152843	-0.196365	0.324741	1	1	1	1
Dshi_0901	ABC transporter related	CP000830.1	gene	924297	925022	+	0.129297	0.07959	-0.197652	0.376696	1	1	1	1
Dshi_0902	protein of unknown function DUF214	CP000830.1	gene	925019	926218	+	-0.152851	-0.588013	-0.297556	-0.188695	1	1	1	1
Dshi_0903	conserved hypothetical protein	CP000830.1	gene	926215	927828	+	-0.136938	-0.440289	-0.562904	0.436218	1	1	1	1
Dshi_0904	conserved hypothetical protein	CP000830.1	gene	927835	928704	-	0.0564319	-0.129184	-0.111442	0.219664	1	1	1	1
Dshi_0905	protein of unknown function UPF0126	CP000830.1	gene	929570	930199	+	0.28874	0.701255	0.604499	1.19775	1	1	1	0.152544
Dshi_0906	binding-protein-dependent transport systems inner membrane component	CP000830.1	gene	930196	930930	-	-0.490999	0.121337	0.128035	-0.88589	1	1	1	1
Dshi_0907	ABC transporter related	CP000830.1	gene	930927	931655	-	-0.248951	0.984348	0.441207	-0.0731388	1	1	1	1
Dshi_0908	transcriptional activator	CP000830.1	gene	931652	932350	-	0.0918767	0.91006	0.357642	0.101331	1	1	1	1
Dshi_0909	NMT1/THI5 like domain protein	CP000830.1	gene	932347	933282	-	0.241108	1.12035	0.391204	0.672799	1	0.482698	1	1
Dshi_0910	UBA/THIF-type NAD/FAD binding protein	CP000830.1	gene	933279	934244	-	-0.246168	0.9841	0.607028	0.0373655	1	1	1	1
Dshi_0911	thiamine-phosphate diphosphorylase	CP000830.1	gene	934241	934840	-	-0.0295556	1.00324	0.546897	-0.127506	1	1	1	1
Dshi_0912	thiazole biosynthesis family protein	CP000830.1	gene	934837	935631	-	-0.105747	1.02517	0.816495	-0.316222	1	0.963616	1	1
Dshi_0913	thiamine biosynthesis protein ThiS	CP000830.1	gene	935635	935829	-	0.808151	1.95118	1.13929	1.25503	1	0.0204777	1	0.674325
Dshi_0914	glycine oxidase ThiO	CP000830.1	gene	935813	936790	-	0.0147606	1.0788	1.34171	0.146715	1	0.681483	0.102998	1
Dshi_0915	phosphomethylpyrimidine kinase	CP000830.1	gene	936787	937584	-	-0.54107	0.525483	1.34178	-1.94608	1	1	0.0510714	0.000484204
Dshi_0916	efflux transporter	CP000830.1	gene	937856	939046	+	-0.0197514	0.00131286	-0.768046	-0.253932	1	1	1	1
Dshi_0917	acriflavin resistance protein	CP000830.1	gene	939057	942221	+	0.138919	-0.00225152	-0.806976	-0.308451	1	1	1	1
Dshi_0918	auxin efflux carrier	CP000830.1	gene	942472	943404	-	0.0929042	0.777588	0.424759	-0.0173262	1	1	1	1
Dshi_0919	beta-lactamase domain protein	CP000830.1	gene	943401	944207	-	0.172784	0.816904	0.15133	0.022053	1	1	1	1
Dshi_0920	hydrolase	CP000830.1	gene	944204	945013	-	0.0615963	0.377539	0.0199611	-0.0871231	1	1	1	1
Dshi_0921	DNA-directed DNA polymerase	CP000830.1	gene	945036	946181	-	0.372335	0.671282	0.137371	-0.201755	1	1	1	1
Dshi_0922	dTMP kinase	CP000830.1	gene	946178	946801	-	-0.261101	-0.0706612	-0.196238	-0.551437	1	1	1	1
Dshi_0923	serine-type D-Ala-D-Ala carboxypeptidase	CP000830.1	gene	946801	947982	-	-0.021394	-0.18647	-0.167736	-0.314743	1	1	1	1
Dshi_0924	sporulation domain protein	CP000830.1	gene	947994	948800	-	0.0327972	-0.0291924	-0.146653	-0.301221	1	1	1	1
Dshi_0925	conserved hypothetical protein	CP000830.1	gene	949418	949618	+	0.0479566	-0.37581	0.0926324	-0.250984	1	1	1	1
Dshi_0926	integrase catalytic region	CP000830.1	gene	949670	950479	-	-0.311395	-1.49202	-0.632302	-0.798082	1	0.00123229	1	1
Dshi_0927	transposase IS3/IS911 family protein	CP000830.1	gene	950503	950730	-	0.208871	-0.593097	-1.08012	-0.1083	1	1	0.724155	1
Dshi_0928	conserved hypothetical protein	CP000830.1	gene	950829	951632	-	0.34278	0.0504687	-0.16499	-0.355109	1	1	1	1
Dshi_0929	UspA domain protein	CP000830.1	gene	952573	953553	-	0.408425	0.207582	-0.348139	-0.550271	1	1	1	1
Dshi_0930	sodium/hydrogen exchanger	CP000830.1	gene	953550	955277	-	0.155272	0.0605302	-0.346607	-0.527016	1	1	1	1
Dshi_0931	alcohol dehydrogenase GroES domain protein	CP000830.1	gene	955308	956327	-	0.300008	-0.22725	-0.751471	-0.701752	1	1	1	1
Dshi_0932	ATPase	CP000830.1	gene	956341	959109	-	0.255625	-0.168429	-0.506231	-0.995735	1	1	1	1
Dshi_0933	DNA binding domain protein	CP000830.1	gene	959106	959327	-	0.246098	-0.680646	-0.488955	-2.19832	1	1	1	4.15544e-05
Dshi_0934	transposase IS3/IS911 family protein	CP000830.1	gene	959824	960150	+	-0.325641	0.0504334	-0.0864293	-2.48061	1	1	1	6.90498e-08
Dshi_0935	hypothetical protein	CP000830.1	gene	960258	960719	-	0.234186	0.419304	0.359978	0.377815	1	1	1	1
Dshi_0936	sulfatase	CP000830.1	gene	960784	963285	-	0.110209	0.352267	0.679258	0.886871	1	1	1	1
Dshi_0937	hypothetical protein	CP000830.1	gene	963377	964288	-	0.00312985	-0.100606	0.3865	0.12319	1	1	1	1
Dshi_0938	transcriptional regulator	CP000830.1	gene	964490	965500	+	-0.105558	-0.639672	-0.0359729	-1.96513	1	1	1	7.79596e-05
Dshi_0939	transposase orfA IS5 family element	CP000830.1	gene	965791	965877	-	0.682385	0.5456	0.703606	-0.0207311	1	1	1	1
Dshi_0940	hypothetical protein	CP000830.1	gene	965987	966301	+	-0.253245	-1.38595	0.153871	-0.987064	1	0.0304863	1	1
Dshi_0941	conserved hypothetical protein	CP000830.1	gene	966631	967482	+	-0.0238579	0.0256507	-0.867885	0.487203	1	1	1	1
Dshi_0942	peptidase M23B	CP000830.1	gene	967479	968444	+	0.062034	-0.0911309	-0.792082	0.664875	1	1	1	1
Dshi_0943	abortive infection protein	CP000830.1	gene	968525	969388	-	0.128579	-0.258139	-1.53234	0.64677	1	1	0.0675732	1
Dshi_0944	hypothetical protein	CP000830.1	gene	969742	970260	-	-0.564848	-1.38535	0.829067	-1.39498	1	0.0386106	1	0.0897739
Dshi_0945	peptidoglycan-binding domain 1 protein	CP000830.1	gene	970257	971039	-	0.109604	-0.695545	-0.847272	-0.845938	1	1	1	1
Dshi_0946	conserved hypothetical protein	CP000830.1	gene	971323	971721	-	0.167059	0.116289	0.0527886	0.22347	1	1	1	1
Dshi_0947	aminoacyl-tRNA hydrolase	CP000830.1	gene	971779	972486	-	-0.290008	0.157166	0.162767	-0.390334	1	1	1	1
Dshi_0948	L-lactate dehydrogenase	CP000830.1	gene	972616	973788	+	0.157197	-0.633253	0.19462	-0.581627	1	1	1	1
Dshi_0949	conserved hypothetical protein	CP000830.1	gene	973840	974457	+	-0.575077	-0.711458	-0.311837	-0.768898	1	1	1	1
Dshi_0950	ribosomal 5S rRNA E-loop binding protein Ctc/L25/TL5	CP000830.1	gene	974567	975202	+	0.371199	2.25084	1.31063	1.04782	1	2.90264e-05	0.245395	1
Dshi_0951	conserved hypothetical protein	CP000830.1	gene	975412	975882	-	-1.69234	-0.384955	-0.9357	-0.820026	0.946334	1	1	1
Dshi_0952	tryptophan synthase%2C alpha subunit	CP000830.1	gene	976376	977194	-	-0.0373484	1.2114	0.931322	0.777281	1	0.353146	1	1
Dshi_0953	MATE efflux family protein	CP000830.1	gene	977230	978582	-	-0.0504439	-0.200251	-0.920252	-0.679649	1	1	1	1
Dshi_0954	GTP-binding protein YchF	CP000830.1	gene	978833	979930	+	-0.278532	1.03969	0.294229	-0.036461	1	0.867509	1	1
Dshi_0955	hydantoin racemase	CP000830.1	gene	979967	980662	-	-0.112088	-0.617761	-0.663037	-0.74193	1	1	1	1
Dshi_0956	TRAP dicarboxylate transporter	CP000830.1	gene	980662	981948	-	0.187969	-0.422625	-0.441786	-0.142305	1	1	1	1
Dshi_0957	tripartite ATP-independent periplasmic transporter DctQ component	CP000830.1	gene	981948	982469	-	-0.0858344	-0.439605	0.018269	-0.770628	1	1	1	1
Dshi_0958	TRAP dicarboxylate transporter	CP000830.1	gene	982492	983472	-	0.197052	-0.412525	-0.291889	-0.580992	1	1	1	1
Dshi_0959	transcriptional regulator	CP000830.1	gene	983690	984535	-	-0.00582064	0.00084	0.841568	0.454672	1	1	1	1
Dshi_0960	transcriptional regulator	CP000830.1	gene	984738	985418	+	0.0547558	-0.436997	-0.0250068	-1.77211	1	1	1	0.000442043
Dshi_0961	catechol dioxygenase domain protein	CP000830.1	gene	985534	986037	-	-0.264906	-0.522978	0.0720279	-1.24408	1	1	1	0.524209
Dshi_0964	hypothetical protein	CP000830.1	gene	987364	987915	-	0.0339376	0.213253	-0.711849	-0.759151	1	1	1	1
Dshi_0965	hypothetical protein	CP000830.1	gene	988027	988380	-	-0.00294169	-0.249845	0.0186056	-0.648322	1	1	1	1
Dshi_0967	fumarylacetoacetate (FAA) hydrolase	CP000830.1	gene	989049	989933	-	0.0245186	-0.706576	0.357511	-0.256743	1	1	1	1
Dshi_0968	YCII-related	CP000830.1	gene	990030	990485	+	-0.160465	-0.207348	0.322593	-0.859789	1	1	1	1
Dshi_0969	mannitol dehydrogenase domain protein	CP000830.1	gene	990448	991947	-	0.0298773	0.110866	0.544515	-0.215206	1	1	1	1
Dshi_0970	short-chain dehydrogenase/reductase SDR	CP000830.1	gene	991935	992426	-	-0.111622	-0.165123	0.241039	-0.815795	1	1	1	1
Dshi_0971	ABC transporter related	CP000830.1	gene	992438	993442	-	-0.571823	-0.499066	0.194396	-0.853769	1	1	1	1
Dshi_0972	binding-protein-dependent transport systems inner membrane component	CP000830.1	gene	993455	994285	-	0.47057	-0.062413	1.04719	-0.492775	1	1	1	1
Dshi_0973	binding-protein-dependent transport systems inner membrane component	CP000830.1	gene	994296	995162	-	0.594231	-0.0299165	1.26034	-0.565249	1	1	0.505409	1
Dshi_0974	extracellular solute-binding protein family 1	CP000830.1	gene	995276	996583	-	0.316206	-0.971249	0.653267	-0.0405367	1	1	1	1
Dshi_0975	transcriptional regulator	CP000830.1	gene	996698	997732	-	0.920756	0.734269	0.731581	0.095991	1	1	1	1
Dshi_0976	resolvase-like protein	CP000830.1	gene	997950	998168	+	1.1149	2.00981	0.176443	1.34815	1	0.00624542	1	0.440989
Dshi_0977	UDP-N-acetylglucosamine 1-carboxyvinyltransferase	CP000830.1	gene	998735	1000003	+	0.0190076	0.392074	0.00327801	-0.406591	1	1	1	1
Dshi_0978	conserved hypothetical protein	CP000830.1	gene	1000000	1000476	+	-0.00300184	0.723962	-0.0915275	0.324597	1	1	1	1
Dshi_0979	histidinol dehydrogenase	CP000830.1	gene	1000537	1001853	+	-0.125342	0.619095	0.174583	-0.0497407	1	1	1	1
Dshi_0980	conserved hypothetical protein	CP000830.1	gene	1001850	1002329	+	0.147295	0.951874	0.314038	0.238201	1	1	1	1
Dshi_0981	protein tyrosine phosphatase	CP000830.1	gene	1002333	1002788	+	-0.050697	0.602587	0.0521426	0.0698797	1	1	1	1
Dshi_0982	translation initiation factor IF-1	CP000830.1	gene	1002938	1003156	+	0.022928	1.17081	0.588698	0.475303	1	0.289641	1	1
Dshi_0983	maf protein	CP000830.1	gene	1003159	1003743	+	-0.124032	0.912152	1.10008	-0.377907	1	1	0.753277	1
Dshi_0984	ribonuclease	CP000830.1	gene	1003740	1004783	+	0.0168604	0.997356	0.800447	-0.267777	1	1	1	1
Dshi_0985	hypothetical protein	CP000830.1	gene	1005574	1005831	-	0.459731	-0.599863	0.409077	-2.0198	1	1	1	4.09652e-05
Dshi_0986	helix-turn-helix domain protein	CP000830.1	gene	1006009	1006383	-	-0.0236627	-0.844519	1.36309	-1.33537	1	1	0.0437728	0.0562309
Dshi_0987	conserved hypothetical protein	CP000830.1	gene	1006380	1006733	-	0.228437	-0.345471	1.51549	-1.58904	1	1	0.0022607	0.00120369
Dshi_0988	integrase family protein	CP000830.1	gene	1007057	1008169	-	-0.0328591	-1.00091	-0.185321	-0.568924	1	1	1	1
Dshi_0989	conserved hypothetical protein	CP000830.1	gene	1008195	1008434	-	-0.0148121	-0.792402	0.463214	-0.584027	1	1	1	1
Dshi_0990	putative DNA helicase related protein	CP000830.1	gene	1009203	1013882	-	0.0745801	0.0605716	-0.0428477	0.329258	1	1	1	1
Dshi_0991	conserved hypothetical protein	CP000830.1	gene	1014095	1017562	-	0.00540971	0.300676	0.0930725	-0.243531	1	1	1	1
Dshi_0992	type III restriction protein res subunit	CP000830.1	gene	1017620	1020436	-	-0.0545876	0.366905	0.193629	-0.515739	1	1	1	1
Dshi_0993	TRAP transporter solute receptor	CP000830.1	gene	1022112	1023083	+	0.169505	0.0936733	0.790213	0.606074	1	1	1	1
Dshi_0994	TRAP transporter	CP000830.1	gene	1023150	1025069	+	-0.165542	-0.182676	0.176879	-0.870739	1	1	1	1
Dshi_0995	transcriptional regulator	CP000830.1	gene	1025066	1025971	-	0.163053	-1.23056	-1.09439	-1.32225	1	0.208882	0.920294	0.111918
Dshi_0996	NADH/Ubiquinone/plastoquinone	CP000830.1	gene	1026072	1027577	+	-0.315879	0.263339	0.0876662	-0.44978	1	1	1	1
Dshi_0997	conserved hypothetical protein	CP000830.1	gene	1027607	1029982	+	-0.244687	-0.214183	-0.186378	-0.930783	1	1	1	1
Dshi_0998	adenine deaminase	CP000830.1	gene	1030013	1031707	-	0.174512	0.172693	0.210666	0.517399	1	1	1	1
Dshi_0999	bile acid:sodium symporter	CP000830.1	gene	1031760	1032641	-	0.108884	-0.522368	-0.256951	0.58113	1	1	1	1
Dshi_1000	AMP-dependent synthetase and ligase	CP000830.1	gene	1032645	1034366	-	0.185171	-0.305006	0.10675	0.855321	1	1	1	1
Dshi_1001	D-isomer specific 2-hydroxyacid dehydrogenase NAD-binding	CP000830.1	gene	1034458	1035408	-	-0.432016	-0.651267	-0.489335	-0.40485	1	1	1	1
Dshi_1002	cystathionine gamma-synthase	CP000830.1	gene	1035541	1036683	-	-0.310199	0.473178	0.8109	0.258196	1	1	1	1
Dshi_1003	aminoglycoside phosphotransferase	CP000830.1	gene	1036698	1037711	-	-0.0839293	0.447072	0.854456	0.445388	1	1	1	1
Dshi_1004	acyl-CoA dehydrogenase domain protein	CP000830.1	gene	1037708	1038925	-	0.0997473	0.397796	0.871595	0.719916	1	1	1	1
Dshi_1005	putative ribonuclease BN	CP000830.1	gene	1039022	1039978	+	0.00439705	-0.174354	-0.0603127	0.142141	1	1	1	1
Dshi_1006	major facilitator superfamily MFS_1	CP000830.1	gene	1039975	1041198	-	-0.244437	-0.916921	-0.285415	-0.0452817	1	1	1	1
Dshi_1007	3-oxoadipate enol-lactonase	CP000830.1	gene	1041475	1042281	-	-0.341748	0.365464	0.179579	0.0498488	1	1	1	1
Dshi_1008	enoyl-(acyl-carrier-protein) reductase	CP000830.1	gene	1042293	1043081	-	0.0659056	0.618679	0.00650807	0.279726	1	1	1	1
Dshi_1009	beta-ketoacyl synthase	CP000830.1	gene	1043106	1044335	-	0.0862251	0.958374	0.367306	0.444817	1	1	1	1
Dshi_1010	beta-hydroxyacyl-(acyl-carrier-protein) dehydratase FabA	CP000830.1	gene	1044358	1044867	-	0.218454	1.27645	0.847357	0.577607	1	0.04801	1	1
Dshi_1011	ferric uptake regulator	CP000830.1	gene	1045050	1045466	+	-0.0271985	-0.229952	0.0593168	-0.311766	1	1	1	1
Dshi_1012	methionine adenosyltransferase	CP000830.1	gene	1045725	1046909	-	-0.105974	0.577086	-0.603793	0.909909	1	1	1	1
Dshi_1013	apolipoprotein N-acyltransferase	CP000830.1	gene	1046997	1048490	-	-0.703433	-1.129	-0.83447	-1.16428	1	0.285777	1	0.274003
Dshi_1014	CBS domain containing protein	CP000830.1	gene	1048493	1049401	-	0.152811	-0.517864	-0.644394	0.0914064	1	1	1	1
Dshi_1015	protein of unknown function UPF0054	CP000830.1	gene	1049443	1049988	-	0.733578	1.30303	1.02284	1.21021	1	0.0122504	1	0.10563
Dshi_1016	PhoH family protein	CP000830.1	gene	1049966	1050979	-	-0.0861092	0.373395	0.103022	0.867014	1	1	1	1
Dshi_1017	TonB-dependent heme/hemoglobin receptor family protein	CP000830.1	gene	1051254	1053368	+	-0.29375	-0.245382	-0.144944	-0.680404	1	1	1	1
Dshi_1018	hypothetical protein	CP000830.1	gene	1053428	1053700	+	-0.721932	-0.0375958	0.21438	-2.24424	1	1	1	0.0233096
Dshi_1019	RNA modification enzyme	CP000830.1	gene	1053712	1055025	-	-0.258857	0.0192525	0.023218	-0.81708	1	1	1	1
Dshi_1020	conserved hypothetical protein	CP000830.1	gene	1055162	1056058	+	-0.137134	-1.31093	-0.982655	-0.548395	1	0.0386106	1	1
Dshi_1021	tRNA (guanine-N(7)-)-methyltransferase	CP000830.1	gene	1056510	1057241	+	0.219685	1.22718	0.231106	0.508254	1	0.186437	1	1
Dshi_1022	3-phosphoshikimate 1-carboxyvinyltransferase	CP000830.1	gene	1057354	1058706	+	0.00211333	1.15182	0.40425	0.387033	1	0.354967	1	1
Dshi_1023	cytidylate kinase	CP000830.1	gene	1058724	1059362	+	-0.0442757	0.617231	0.0636963	-0.277932	1	1	1	1
Dshi_1024	histone family protein nucleoid-structuring protein H-NS	CP000830.1	gene	1059484	1059801	+	0.554141	0.660015	-0.146848	-0.242132	1	1	1	1
Dshi_1025	ribosomal protein S1	CP000830.1	gene	1060024	1061700	+	-0.18274	0.534534	0.338429	0.642332	1	1	1	1
Dshi_1026	intracellular septation protein A	CP000830.1	gene	1061749	1062312	-	-0.287049	-0.349353	-0.665108	-0.992951	1	1	1	1
Dshi_1027	integration host factor%2C beta subunit	CP000830.1	gene	1062676	1062963	+	0.241046	-0.553185	0.303439	0.194745	1	1	1	1
Dshi_1028	conserved hypothetical protein	CP000830.1	gene	1062968	1063333	+	0.182399	-0.213153	0.0999711	0.655396	1	1	1	1
Dshi_1029	phosphoribosylanthranilate isomerase	CP000830.1	gene	1063346	1064032	+	0.0429945	0.101556	0.0637529	0.642496	1	1	1	1
Dshi_1030	conserved hypothetical protein	CP000830.1	gene	1064067	1064297	+	0.594622	0.0797413	-0.58943	-0.664655	1	1	1	1
Dshi_1031	tryptophan synthase%2C beta subunit	CP000830.1	gene	1064459	1065691	+	0.0716918	0.35119	0.111381	-0.0124272	1	1	1	1
Dshi_1032	hypothetical protein	CP000830.1	gene	1065916	1066362	+	0.137258	-0.190306	0.478241	-0.34746	1	1	1	1
Dshi_1033	hypothetical protein	CP000830.1	gene	1066444	1066914	+	-0.204706	-0.0803774	0.224497	-0.667936	1	1	1	1
Dshi_1034	transcriptional regulator	CP000830.1	gene	1066907	1067449	+	-0.272201	-0.0308824	0.0889378	-0.339952	1	1	1	1
Dshi_1035	TRAP dicarboxylate transporter- DctP subunit	CP000830.1	gene	1067835	1068809	+	0.023818	0.568888	0.735732	1.6817	1	1	1	0.000550128
Dshi_1036	tripartite ATP-independent periplasmic transporter DctQ component	CP000830.1	gene	1068862	1069407	+	0.0414161	0.849973	1.20214	1.42633	1	1	0.192833	0.013268
Dshi_1037	TRAP dicarboxylate transporter	CP000830.1	gene	1069438	1070742	+	-0.0888226	0.735158	0.813065	1.06628	1	1	1	0.789374
Dshi_1038	Asp/Glu racemase	CP000830.1	gene	1070739	1071509	-	0.234248	0.108359	0.639959	1.38656	1	1	1	0.0231788
Dshi_1039	monooxygenase FAD-binding	CP000830.1	gene	1071506	1072714	-	0.305812	0.303124	0.906567	1.46442	1	1	1	0.0263316
Dshi_1040	aldehyde oxidase and xanthine dehydrogenase molybdopterin binding	CP000830.1	gene	1072711	1075002	-	-0.392473	0.0736163	0.63938	0.627956	1	1	1	1
Dshi_1041	TRAP dicarboxylate transporter	CP000830.1	gene	1075005	1076324	-	-0.0652867	-0.273391	0.266919	0.374833	1	1	1	1
Dshi_1042	tripartite ATP-independent periplasmic transporter DctQ component	CP000830.1	gene	1076328	1076834	-	0.236238	-0.12805	0.494347	1.53069	1	1	1	0.0445141
Dshi_1043	TRAP dicarboxylate transporter- DctP subunit	CP000830.1	gene	1076851	1077846	-	0.10208	-0.478995	0.307917	1.09227	1	1	1	0.605864
Dshi_1044	transcriptional regulator	CP000830.1	gene	1078350	1079054	+	-0.203512	-0.618602	-0.252744	-0.801022	1	1	1	1
Dshi_1045	HpcH/HpaI aldolase	CP000830.1	gene	1079051	1079896	+	-0.45027	-0.677721	0.154092	-0.870727	1	1	1	1
Dshi_1046	amidase	CP000830.1	gene	1079893	1081023	+	-0.44499	-0.409496	0.0590672	-0.979933	1	1	1	1
Dshi_1047	conserved hypothetical protein	CP000830.1	gene	1081020	1081880	-	-0.171076	0.202571	-0.334904	-0.0861569	1	1	1	1
Dshi_1048	enoyl-CoA hydratase/isomerase	CP000830.1	gene	1081882	1082679	-	0.102322	0.867215	0.40382	0.423981	1	1	1	1
Dshi_1049	short-chain dehydrogenase/reductase SDR	CP000830.1	gene	1082676	1083461	-	-0.00763939	0.46546	0.22372	0.160884	1	1	1	1
Dshi_1050	conserved hypothetical protein	CP000830.1	gene	1083469	1083843	-	0.148303	0.405592	0.190552	0.141956	1	1	1	1
Dshi_1051	MmgE/PrpD family protein	CP000830.1	gene	1083833	1085182	-	-0.162193	-0.427463	0.737542	-0.469297	1	1	1	1
Dshi_1052	spermidine/putrescine-binding periplasmic protein-like protein	CP000830.1	gene	1085608	1086777	+	0.081408	-0.267059	0.495847	0.425306	1	1	1	1
Dshi_1053	binding-protein-dependent transport systems inner membrane component	CP000830.1	gene	1086781	1087698	+	0.25242	0.128504	0.843927	0.60296	1	1	1	1
Dshi_1054	binding-protein-dependent transport systems inner membrane component	CP000830.1	gene	1087709	1088599	+	0.467792	0.72247	0.73907	1.19939	1	1	1	0.125044
Dshi_1055	ABC transporter related	CP000830.1	gene	1088608	1089708	+	0.0185889	0.186094	0.796278	0.835807	1	1	1	1
Dshi_1056	polysaccharide deacetylase	CP000830.1	gene	1089720	1090628	+	0.263035	0.44189	0.841499	1.07506	1	1	1	0.664619
Dshi_1057	L-carnitine dehydratase/bile acid-inducible protein F	CP000830.1	gene	1090625	1091812	+	0.251922	0.478669	0.80276	0.868004	1	1	1	1
Dshi_1058	acyl-CoA dehydrogenase domain protein	CP000830.1	gene	1091824	1093014	+	0.121142	0.532981	0.681084	0.805475	1	1	1	1
Dshi_1059	hypothetical protein	CP000830.1	gene	1093034	1094338	-	0.368247	0.0950667	-0.279391	-0.324807	1	1	1	1
Dshi_1060	hypothetical protein	CP000830.1	gene	1094355	1095233	-	-0.474982	0.309127	-0.653694	-0.712349	1	1	1	1
Dshi_1061	hypothetical protein	CP000830.1	gene	1095405	1096250	-	-0.0525836	0.450848	0.418665	-0.361684	1	1	1	1
Dshi_1062	isoprenylcysteine carboxyl methyltransferase	CP000830.1	gene	1096310	1096927	-	0.220393	1.06445	0.109057	0.775584	1	0.599143	1	1
Dshi_1063	protein of unknown function DUF1289	CP000830.1	gene	1097007	1097243	-	-0.613121	-0.0588454	0.462683	-0.191863	1	1	1	1
Dshi_1064	holliday junction resolvase YqgF	CP000830.1	gene	1097236	1097727	-	0.00811977	0.483002	0.343966	0.215644	1	1	1	1
Dshi_1065	hypothetical protein	CP000830.1	gene	1098107	1098376	+	0.0444433	-0.303635	0.0414779	-0.737031	1	1	1	1
Dshi_1066	hypothetical protein	CP000830.1	gene	1098458	1098886	+	0.141447	0.468709	0.0772124	0.31737	1	1	1	1
Dshi_1067	superoxide dismutase	CP000830.1	gene	1099165	1099764	+	0.145817	0.276344	-0.112601	0.173234	1	1	1	1
Dshi_1068	hypothetical protein	CP000830.1	gene	1099844	1100293	-	0.368631	0.556694	0.719109	0.255724	1	1	1	1
Dshi_1069	Fe-S metabolism associated SufE	CP000830.1	gene	1100355	1100849	+	0.299278	0.377313	-0.436705	-0.976218	1	1	1	1
Dshi_1070	conserved hypothetical protein	CP000830.1	gene	1101037	1101669	-	0.0390432	-1.1417	-0.584764	-0.0596316	1	0.27601	1	1
Dshi_1071	protein of unknown function DUF74	CP000830.1	gene	1101666	1102001	-	-0.271814	-1.80358	-0.216231	-0.509852	1	1.59257e-05	1	1
Dshi_1072	hypothetical protein	CP000830.1	gene	1101982	1102200	-	-0.470821	-2.15538	-0.493065	-0.512042	1	1.59723e-07	1	1
Dshi_1073	methionine synthase	CP000830.1	gene	1102259	1103038	-	0.617824	0.206395	0.185889	1.25441	1	1	1	0.128132
Dshi_1074	homocysteine S-methyltransferase	CP000830.1	gene	1103070	1104095	-	-0.203935	0.910004	0.634318	-0.369549	1	1	1	1
Dshi_1075	protein of unknown function DUF1476	CP000830.1	gene	1104398	1104712	-	-0.478654	-0.28783	-0.0788064	-1.30756	1	1	1	0.0609542
Dshi_1076	phosphoribosylaminoimidazole-succinocarboxamidesynthase	CP000830.1	gene	1104888	1105649	+	-0.0546374	1.01565	-0.0487516	0.585191	1	1	1	1
Dshi_1077	phosphoribosylformylglycinamidine synthase	CP000830.1	gene	1105786	1106016	+	-0.533962	-0.045792	-0.133187	-0.49462	1	1	1	1
Dshi_1078	alcohol dehydrogenase zinc-binding domain protein	CP000830.1	gene	1106016	1107053	+	-0.0797294	0.740987	-0.0839324	0.0914278	1	1	1	1
Dshi_1079	phosphoribosylformylglycinamidine synthase I	CP000830.1	gene	1107066	1107737	+	-0.0626799	0.719954	-0.288298	0.0488964	1	1	1	1
Dshi_1080	integral membrane sensor signal transduction histidine kinase	CP000830.1	gene	1107811	1109568	+	-0.0930702	0.0528564	-0.304657	-0.519176	1	1	1	1
Dshi_1081	two component	CP000830.1	gene	1109596	1110921	+	-0.050445	0.0933477	0.00443835	-0.241209	1	1	1	1
Dshi_1082	arginyltransferase	CP000830.1	gene	1111025	1111882	-	0.116332	-0.6936	-1.20129	0.447564	1	1	0.0733727	1
Dshi_1083	RDD domain containing protein	CP000830.1	gene	1111953	1112393	-	-0.639604	0.244322	-0.725067	-1.14754	1	1	1	0.516067
Dshi_1084	conserved hypothetical protein	CP000830.1	gene	1112500	1112910	-	-1.12925	-0.448515	-2.22389	-1.62532	1	1	0.000186325	0.0103611
Dshi_1085	YbaK/prolyl-tRNA synthetase associated region	CP000830.1	gene	1113043	1113513	-	0.0400525	0.533374	-0.422183	0.277727	1	1	1	1
Dshi_1086	hypothetical protein	CP000830.1	gene	1113620	1114048	+	0.101303	-2.76797	-2.23513	-0.443626	1	6.58226e-06	0.000211427	1
Dshi_1087	TRAP transporter solute receptor	CP000830.1	gene	1114171	1115130	+	0.0415112	-1.06092	-1.01847	0.390983	1	0.521978	1	1
Dshi_1088	TRAP transporter	CP000830.1	gene	1115143	1116930	+	0.117173	-0.988549	-0.946676	0.193473	1	1	1	1
Dshi_1089	TRAP dicarboxylate transporter- DctP subunit	CP000830.1	gene	1117014	1118006	+	0.181154	0.127428	0.527618	1.81521	1	1	1	0.000253819
Dshi_1090	tripartite ATP-independent periplasmic transporter DctQ component	CP000830.1	gene	1118068	1118565	+	-0.227077	0.416889	1.26648	1.63482	1	1	0.446576	0.0451865
Dshi_1091	TRAP dicarboxylate transporter	CP000830.1	gene	1118562	1119836	+	0.0486469	0.379611	0.801756	0.924826	1	1	1	1
Dshi_1092	carboxyvinyl-carboxyphosphonatephosphorylmutase	CP000830.1	gene	1119841	1120722	+	-0.108674	5.87668e-05	-0.0614499	0.457379	1	1	1	1
Dshi_1093	hypothetical protein	CP000830.1	gene	1120783	1121310	+	-0.82702	-1.87937	-1.21295	-3.00747	1	5.40614e-05	0.287682	5.58923e-08
Dshi_1094	transcriptional regulator	CP000830.1	gene	1121391	1122380	+	0.0331308	0.231289	0.667995	-0.642165	1	1	1	1
Dshi_1095	aldehyde dehydrogenase	CP000830.1	gene	1122494	1124014	+	0.151695	-0.382985	0.953378	1.33298	1	1	1	0.19456
Dshi_1096	lipolytic enzyme	CP000830.1	gene	1124071	1124751	-	-0.68323	0.0112143	-0.497837	-1.26337	1	1	1	0.151839
Dshi_1097	protein of unknown function DUF395 YeeE/YedE	CP000830.1	gene	1124897	1125964	-	0.281651	-0.123735	-0.74347	0.553675	1	1	1	1
Dshi_1098	major facilitator superfamily MFS_1	CP000830.1	gene	1126077	1127306	+	-0.0703521	0.196024	0.0444121	-0.241943	1	1	1	1
Dshi_1099	peptide methionine sulfoxide reductase	CP000830.1	gene	1127361	1128023	+	0.237816	0.716077	-0.100936	-0.750326	1	1	1	1
Dshi_1100	ribosomal L11 methyltransferase	CP000830.1	gene	1128118	1128987	+	-0.330468	0.201781	-0.431357	-0.766152	1	1	1	1
Dshi_1101	hypothetical protein	CP000830.1	gene	1129052	1129375	+	-0.589915	-5.11155	-4.07512	0.225713	1	3.70149e-11	4.96378e-09	1
Dshi_1102	protein of unknown function DUF1127	CP000830.1	gene	1129452	1129649	-	0.155975	0.502203	0.498515	-0.683259	1	1	1	1
Dshi_1103	crossover junction endodeoxyribonuclease RuvC	CP000830.1	gene	1129962	1130492	+	0.00428696	-2.05113	-0.196301	-1.32345	1	1.0354e-06	1	0.0534074
Dshi_1104	holliday junction DNA helicase RuvA	CP000830.1	gene	1130489	1131163	+	-0.32628	-1.75793	-0.563678	-1.99428	1	9.06452e-05	1	6.47328e-05
Dshi_1105	holliday junction DNA helicase RuvB	CP000830.1	gene	1131167	1132240	+	-0.0438507	-1.8052	-1.08478	-1.48531	1	2.71623e-05	0.814569	0.00851108
Dshi_1106	conserved hypothetical protein	CP000830.1	gene	1132304	1132930	+	0.0852105	-1.16768	-0.849086	-1.31146	1	0.290382	1	0.0957913
Dshi_1107	Pol-Pal system-associated acyl-CoA thioesterase	CP000830.1	gene	1132927	1133337	+	-0.220384	-1.21258	-1.27029	-1.24843	1	0.147853	0.105073	0.144503
Dshi_1108	Tol-Pal system TolQ	CP000830.1	gene	1133433	1134107	+	-0.270687	-0.184343	-0.292618	-1.21721	1	1	1	0.0528082
Dshi_1109	biopolymer transport TolR	CP000830.1	gene	1134195	1134599	+	-0.312382	-0.467392	-0.449706	-1.24542	1	1	1	0.0305842
Dshi_1110	conserved hypothetical protein	CP000830.1	gene	1134607	1135662	+	-0.178108	-0.230148	0.014151	-0.766187	1	1	1	1
Dshi_1111	Tol-Pal system beta propeller repeat TolB	CP000830.1	gene	1135659	1136999	+	-0.21276	-0.495227	-0.293766	-0.577858	1	1	1	1
Dshi_1112	peptidoglycan-associated lipoprotein	CP000830.1	gene	1137066	1137593	+	-0.185809	-0.5554	-0.327854	-0.684701	1	1	1	1
Dshi_1113	Tol-Pal system YbgF	CP000830.1	gene	1137614	1138432	+	-0.242607	-0.525631	-0.574139	-0.831474	1	1	1	1
Dshi_1114	tRNA(Ile)-lysidine synthetase	CP000830.1	gene	1138429	1139682	+	-0.382411	-0.613044	-0.514435	-1.25062	1	1	1	0.108728
Dshi_1115	ATP-dependent metalloprotease FtsH	CP000830.1	gene	1139764	1141680	+	-0.00967652	-0.375336	-0.439095	-0.480497	1	1	1	1
Dshi_1116	hypothetical protein	CP000830.1	gene	1141820	1142431	+	0.338591	1.01216	0.589515	0.83679	1	0.999077	1	1
Dshi_1117	thioesterase superfamily protein	CP000830.1	gene	1142513	1142929	-	-0.164138	-0.0818617	0.876033	0.240717	1	1	1	1
Dshi_1118	conserved hypothetical protein	CP000830.1	gene	1142926	1143639	-	-0.206297	0.0261109	0.483843	-0.16645	1	1	1	1
Dshi_1119	DEAD/H associated domain protein	CP000830.1	gene	1143663	1146086	-	0.0839755	0.618959	0.276808	0.777805	1	1	1	1
Dshi_1120	conserved hypothetical protein	CP000830.1	gene	1146135	1147442	-	0.324789	-1.88831	-1.70367	0.831402	1	0.000142519	0.0014573	1
Dshi_1121	peptidase A24A prepilin type IV	CP000830.1	gene	1147479	1147988	-	0.086265	-1.71625	-1.76621	0.461439	1	3.39585e-05	1.67605e-05	1
Dshi_1122	tetratricopeptide region	CP000830.1	gene	1147996	1148847	-	-0.296278	-0.820255	-0.871402	-0.858144	1	1	1	1
Dshi_1123	tetratricopeptide TPR_2 repeat protein	CP000830.1	gene	1148895	1149425	-	-0.091433	-1.29696	-1.32758	-0.598873	1	0.0956348	0.101735	1
Dshi_1124	type II secretion system protein	CP000830.1	gene	1149478	1150473	-	-0.354473	-2.67911	-2.54614	-0.338691	1	6.62989e-08	2.8377e-07	1
Dshi_1125	type II secretion system protein	CP000830.1	gene	1150478	1151446	-	-0.043398	-2.49398	-2.64269	-0.336004	1	9.96731e-07	5.50081e-07	1
Dshi_1126	type II secretion system protein E	CP000830.1	gene	1151449	1152903	-	0.00167701	-2.40219	-2.24692	-0.0346653	1	5.5601e-06	1.95666e-05	1
Dshi_1127	response regulator receiver protein	CP000830.1	gene	1152923	1154230	-	-0.0524045	-3.13884	-2.02376	-0.69044	1	7.80777e-09	2.12909e-05	1
Dshi_1128	OmpA/MotB domain protein	CP000830.1	gene	1154427	1155065	-	0.00632338	-0.556181	-0.459227	-0.0442718	1	1	1	1
Dshi_1129	type II and III secretion system protein	CP000830.1	gene	1155070	1156494	-	0.0913007	-0.701155	-0.575576	-0.209033	1	1	1	1
Dshi_1130	SAF domain protein	CP000830.1	gene	1156688	1157530	-	0.442792	-5.70503	-3.7789	0.687451	1	2.97347e-11	1.47344e-08	1
Dshi_1131	hypothetical protein	CP000830.1	gene	1157706	1157918	-	0.242445	-5.81769	-3.72585	0.326178	1	1.47284e-10	8.56532e-08	1
Dshi_1132	hypothetical protein	CP000830.1	gene	1158153	1158365	-	0.30811	-5.60449	-3.40686	0.476497	1	2.86122e-10	3.66057e-07	1
Dshi_1133	lytic transglycosylase catalytic	CP000830.1	gene	1158693	1159541	+	-0.14105	-0.643578	-0.528116	-0.717861	1	1	1	1
Dshi_1134	3-oxoacid CoA-transferase%2C B subunit	CP000830.1	gene	1159632	1160258	-	0.0357089	0.37787	-0.323226	0.33025	1	1	1	1
Dshi_1135	putative signal transduction histidine kinase	CP000830.1	gene	1160285	1161301	-	-0.372831	-0.0442418	0.143221	0.0550866	1	1	1	1
Dshi_1136	3-oxoacid CoA-transferase%2C A subunit	CP000830.1	gene	1161319	1162014	-	-0.281319	0.122358	0.0464982	0.100777	1	1	1	1
Dshi_1137	DNA topoisomerase I	CP000830.1	gene	1162114	1164816	-	0.0342131	0.402989	-0.838571	0.0589105	1	1	1	1
Dshi_1138	DNA protecting protein DprA	CP000830.1	gene	1165063	1166202	-	-0.361476	-0.699748	-1.78453	-1.64576	1	1	1.64744e-05	0.000475663
Dshi_1139	peptidase U62 modulator of DNA gyrase	CP000830.1	gene	1166474	1167895	-	0.0612224	0.406992	-0.131337	-0.361409	1	1	1	1
Dshi_1140	cytochrome c oxidase subunit II	CP000830.1	gene	1168156	1168968	+	0.032684	1.06492	1.29131	-0.168742	1	0.681977	0.0934757	1
Dshi_1141	protoheme IX farnesyltransferase	CP000830.1	gene	1168989	1169975	+	-0.334804	0.656733	0.810379	-0.173419	1	1	1	1
Dshi_1142	hypothetical protein	CP000830.1	gene	1169979	1170164	+	-0.0133067	0.454008	0.639615	0.26593	1	1	1	1
Dshi_1143	cytochrome c oxidase assembly protein CtaG/Cox11	CP000830.1	gene	1170161	1170772	+	0.416762	1.16015	0.756462	0.837738	1	0.222641	1	1
Dshi_1144	cytochrome c oxidase subunit III	CP000830.1	gene	1170794	1171600	+	0.054431	0.761011	0.700038	0.31252	1	1	1	1
Dshi_1145	conserved hypothetical protein	CP000830.1	gene	1171698	1172399	+	-0.641563	0.204928	0.739697	-0.609158	1	1	1	1
Dshi_1146	threonine synthase	CP000830.1	gene	1172413	1173804	+	0.34241	1.23471	0.704112	0.831172	1	0.165637	1	1
Dshi_1147	processing peptidase	CP000830.1	gene	1173801	1175081	+	0.00152608	0.816832	0.188212	0.432805	1	1	1	1
Dshi_1148	GCN5-related N-acetyltransferase	CP000830.1	gene	1175081	1175665	+	-0.270656	0.497548	0.0473433	0.39787	1	1	1	1
Dshi_1149	translation initiation factor IF-3	CP000830.1	gene	1175811	1176419	-	0.0271056	0.602472	0.850501	0.634855	1	1	1	1
Dshi_1150	ferredoxin--NADP(+) reductase	CP000830.1	gene	1176572	1177432	-	-0.0126627	0.507641	0.00641209	-0.992848	1	1	1	1
Dshi_1151	conserved hypothetical protein	CP000830.1	gene	1177500	1177916	-	-0.104818	0.0542814	-0.640094	-1.11999	1	1	1	0.787781
Dshi_1152	phosphoadenosine phosphosulfate reductase	CP000830.1	gene	1177913	1178668	-	-0.424838	0.254382	-0.799984	-1.43211	1	1	1	0.116507
Dshi_1153	nitrite/sulfite reductase hemoprotein beta-component ferrodoxin domain protein	CP000830.1	gene	1178658	1180325	-	-0.102899	0.637134	-0.875791	-1.52433	1	1	1	0.164494
Dshi_1154	conserved hypothetical protein	CP000830.1	gene	1180350	1180655	-	-0.245494	0.393323	-0.79584	-1.87839	1	1	1	0.0253462
Dshi_1155	uroporphyrin-III C-methyltransferase	CP000830.1	gene	1180655	1182040	-	-0.422671	0.0986558	-0.683936	-2.61764	1	1	1	0.000131924
Dshi_1156	transcriptional regulator	CP000830.1	gene	1182178	1182645	+	-0.752405	-1.21457	-0.269931	-2.276	1	0.168344	1	1.09061e-05
Dshi_1157	protein of unknown function UPF0061	CP000830.1	gene	1182730	1184175	-	-0.435231	-0.0919509	0.628496	-0.347381	1	1	1	1
Dshi_1158	inosine/uridine-preferring nucleoside hydrolase	CP000830.1	gene	1184225	1185181	-	0.267295	0.409055	0.494956	1.96659	1	1	1	0.000442836
Dshi_1159	hypothetical protein	CP000830.1	gene	1185626	1186144	+	-0.362545	-6.47218	-3.77498	-0.447743	1	7.02764e-12	8.10491e-09	1
Dshi_1160	MazG family protein	CP000830.1	gene	1186149	1186988	-	-0.223251	-0.0692167	-0.723029	-0.0307924	1	1	1	1
Dshi_1161	amidohydrolase	CP000830.1	gene	1187053	1188213	+	-0.137725	-0.169143	0.11112	-0.409635	1	1	1	1
Dshi_1162	acriflavin resistance protein	CP000830.1	gene	1188220	1191789	-	-0.236466	-0.17899	-0.353266	-0.689248	1	1	1	1
Dshi_1163	efflux transporter	CP000830.1	gene	1191786	1192937	-	-0.268621	-0.00856031	-0.213143	-1.30756	1	1	1	0.0315687
Dshi_1164	conserved hypothetical protein	CP000830.1	gene	1193168	1193821	+	0.0485025	0.436968	0.360222	-0.00395589	1	1	1	1
Dshi_1165	pyrrolo-quinoline quinone	CP000830.1	gene	1193808	1195160	+	-0.472576	0.188534	-0.252059	-0.128067	1	1	1	1
Dshi_1166	small GTP-binding protein	CP000830.1	gene	1195258	1196730	+	0.156026	1.22149	0.223991	0.534592	1	0.143482	1	1
Dshi_1167	peptidase M48 Ste24p	CP000830.1	gene	1196727	1198073	-	-0.0780279	0.0868124	-0.0521941	0.553311	1	1	1	1
Dshi_1168	aminotransferase class I and II	CP000830.1	gene	1198126	1199301	+	0.354146	1.38048	0.59326	0.907917	1	0.0102224	1	1
Dshi_1169	N-acetylmuramoyl-L-alanine amidase	CP000830.1	gene	1199349	1200617	+	-0.17	-0.2278	-0.446327	-0.776955	1	1	1	1
Dshi_1170	methyltransferase type 11	CP000830.1	gene	1200611	1201234	-	-0.354124	-0.869588	0.119673	-0.517958	1	1	1	1
Dshi_1171	penicillin-binding protein	CP000830.1	gene	1201406	1203928	+	-0.0644831	-0.182694	-0.616301	-0.19479	1	1	1	1
Dshi_1172	peptide chain release factor 2	CP000830.1	gene	1204202	1205329	+	-0.264762	0.428111	0.110428	-0.0605018	1	1	1	1
Dshi_1173	NMT1/THI5 like domain protein	CP000830.1	gene	1205414	1206421	+	-0.0799035	-0.175741	-0.77937	-0.482168	1	1	1	1
Dshi_1174	conserved hypothetical protein	CP000830.1	gene	1206505	1207314	+	-0.19893	-0.987299	-0.949497	-0.270345	1	1	1	1
Dshi_1175	protein of unknown function DUF583	CP000830.1	gene	1207399	1207956	-	-0.292421	-0.220817	-0.0553326	-0.64898	1	1	1	1
Dshi_1176	peptidase M23B	CP000830.1	gene	1207946	1209274	-	-0.0572113	-0.0583372	0.13436	-0.449809	1	1	1	1
Dshi_1177	protein of unknown function DUF455	CP000830.1	gene	1209449	1210306	-	0.103219	0.529138	0.280643	0.207476	1	1	1	1
Dshi_1178	alkyl hydroperoxide reductase/ Thiol specific antioxidant/ Mal allergen	CP000830.1	gene	1210336	1210797	-	0.128767	-0.598796	-0.548055	0.194632	1	1	1	1
Dshi_1179	conserved hypothetical protein	CP000830.1	gene	1210889	1214206	+	-0.54367	-0.454203	-0.290647	-1.11036	1	1	1	0.541952
Dshi_1180	queuosine biosynthesis protein	CP000830.1	gene	1214235	1215296	+	0.0206772	0.854074	0.369602	0.138769	1	1	1	1
Dshi_1181	peptidase M20	CP000830.1	gene	1215344	1216738	-	-0.0197588	0.152038	-0.0536775	-0.105563	1	1	1	1
Dshi_1182	5-aminolevulinic acid synthase	CP000830.1	gene	1216936	1218159	+	0.384133	-0.128566	-0.326667	0.764105	1	1	1	1
Dshi_1183	conserved hypothetical protein	CP000830.1	gene	1218363	1219592	+	-0.0425337	-1.00298	-0.387299	-0.610794	1	1	1	1
Dshi_1184	1-hydroxy-2-methyl-2-(E)-butenyl 4-diphosphate synthase	CP000830.1	gene	1219665	1220816	+	0.0275957	0.0491519	-0.513991	-0.117059	1	1	1	1
Dshi_1185	dimethyladenosine transferase	CP000830.1	gene	1220983	1221825	-	-0.258059	0.357272	-0.0562591	0.168649	1	1	1	1
Dshi_1186	4-hydroxythreonine-4-phosphate dehydrogenase	CP000830.1	gene	1221827	1222810	-	-0.063932	0.365856	0.0574079	0.27483	1	1	1	1
Dshi_1187	SurA domain protein	CP000830.1	gene	1222807	1224003	-	-0.188422	0.120948	-0.0971665	0.0747669	1	1	1	1
Dshi_1188	organic solvent tolerance protein	CP000830.1	gene	1224020	1226170	-	-0.0502505	0.027878	-0.162511	-0.0706418	1	1	1	1
Dshi_1189	permease YjgP/YjgQ family protein	CP000830.1	gene	1226167	1227264	-	-0.168302	-0.0337275	-0.199102	-0.304602	1	1	1	1
Dshi_1190	permease YjgP/YjgQ family protein	CP000830.1	gene	1227261	1228403	-	-0.334305	-0.239986	-0.196575	-0.543299	1	1	1	1
Dshi_1191	leucyl aminopeptidase	CP000830.1	gene	1228563	1230029	+	0.14781	0.991198	0.52754	0.85543	1	1	1	1
Dshi_1192	DNA polymerase III chi subunit HolC	CP000830.1	gene	1230035	1230490	+	0.107914	0.658321	0.4031	0.256276	1	1	1	1
Dshi_1193	cytochrome P450	CP000830.1	gene	1230737	1231909	-	0.230536	0.379436	1.01824	0.938431	1	1	1	1
Dshi_1194	TRAP transporter	CP000830.1	gene	1231911	1234142	-	0.000854017	0.605353	0.999195	1.32365	1	1	1	0.20933
Dshi_1195	TRAP transporter solute receptor	CP000830.1	gene	1234239	1235231	-	0.462226	0.68739	1.59872	2.24	1	1	0.129727	0.00635021
Dshi_1196	two component%2C sigma54 specific%2C transcriptional regulator	CP000830.1	gene	1235704	1237050	-	-0.150251	-0.163836	-0.126437	-2.49814	1	1	1	2.46917e-06
Dshi_1197	integral membrane sensor signal transduction histidine kinase	CP000830.1	gene	1237047	1238915	-	-0.110987	-0.0358135	0.194309	-0.510842	1	1	1	1
Dshi_1198	beta-lactamase	CP000830.1	gene	1238964	1239965	-	-0.0671822	0.648792	0.617951	-0.41384	1	1	1	1
Dshi_1199	inositol-phosphate phosphatase	CP000830.1	gene	1240118	1240912	+	0.237163	1.5464	0.746505	1.21529	1	0.00852962	1	0.359123
Dshi_1200	rhomboid family protein	CP000830.1	gene	1240915	1241691	-	-0.648617	0.203266	0.584667	-0.843258	1	1	1	1
Dshi_1201	tetratricopeptide TPR_2 repeat protein	CP000830.1	gene	1241780	1242331	+	-0.335779	-0.629452	0.120011	-0.202066	1	1	1	1
Dshi_1202	heat shock protein DnaJ domain protein	CP000830.1	gene	1242487	1243116	-	0.246691	0.488464	0.509526	0.318167	1	1	1	1
Dshi_1203	BolA family protein	CP000830.1	gene	1243189	1243446	+	0.300095	-0.504683	-0.454991	0.334926	1	1	1	1
Dshi_1204	conserved hypothetical protein	CP000830.1	gene	1243456	1243872	-	0.102026	-0.335357	-0.14902	-0.470123	1	1	1	1
Dshi_1205	hypothetical protein	CP000830.1	gene	1244215	1244763	+	0.508064	-3.19243	-1.59276	0.379681	1	2.78745e-09	0.00238309	1
Dshi_1206	hypothetical protein	CP000830.1	gene	1245054	1245302	-	2.25714	2.88796	-1.53082	0.224049	0.0766297	6.23505e-06	0.0836168	1
Dshi_1207	glutamyl-tRNA(Gln) amidotransferase%2C B subunit	CP000830.1	gene	1245310	1246827	-	-0.0438732	0.716833	0.302433	0.589635	1	1	1	1
Dshi_1208	conserved hypothetical protein	CP000830.1	gene	1247009	1247605	+	-0.170569	0.219311	1.20473	-0.941485	1	1	0.302111	1
Dshi_1209	putative integral membrane sensor protein	CP000830.1	gene	1247697	1248803	+	0.188982	-0.504356	-0.365821	0.316534	1	1	1	1
Dshi_1210	molybdopterin dehydrogenase FAD-binding	CP000830.1	gene	1249012	1249866	+	0.730247	-4.55857	-0.707356	0.24711	1	4.36858e-05	1	1
Dshi_1211	(2Fe-2S)-binding domain protein	CP000830.1	gene	1249879	1250370	+	1.12554	-3.8519	-0.478992	0.533254	1	0.00046201	1	1
Dshi_1212	carbon-monoxide dehydrogenase%2C large subunit	CP000830.1	gene	1250367	1252787	+	0.322781	-3.62919	-0.892479	-0.151828	1	0.000213704	1	1
Dshi_1213	ATPase associated with various cellular activities AAA_5	CP000830.1	gene	1252829	1253737	+	0.123497	-3.31102	-0.897864	-0.54326	1	0.000719511	1	1
Dshi_1214	VWA containing CoxE family protein	CP000830.1	gene	1253734	1254912	+	0.505309	-2.86979	-0.702785	-0.795073	1	0.00433244	1	1
Dshi_1215	protein of unknown function DUF182	CP000830.1	gene	1254912	1255724	+	0.270776	-2.80375	-0.747522	-1.17627	1	0.00451925	1	0.95335
Dshi_1216	2-dehydropantoate 2-reductase	CP000830.1	gene	1255823	1256800	-	-0.0731028	0.954919	0.062018	0.108325	1	1	1	1
Dshi_1217	AMP-dependent synthetase and ligase	CP000830.1	gene	1256903	1258444	-	-0.216861	0.177658	-0.0834178	-0.0802618	1	1	1	1
Dshi_1218	protein of unknown function DUF112 transmembrane	CP000830.1	gene	1258541	1260055	-	0.179556	0.325223	-0.086683	-0.501026	1	1	1	1
Dshi_1219	conserved hypothetical protein	CP000830.1	gene	1260068	1260553	-	-0.131231	-0.519363	0.531458	0.600013	1	1	1	1
Dshi_1220	conserved hypothetical protein	CP000830.1	gene	1260637	1261623	-	0.0475101	-0.195375	-0.0632985	0.69733	1	1	1	1
Dshi_1221	transcriptional regulator	CP000830.1	gene	1261791	1263197	+	0.405361	0.227268	0.127615	0.110075	1	1	1	1
Dshi_1222	short-chain dehydrogenase/reductase SDR	CP000830.1	gene	1263528	1264271	-	-0.289137	0.852571	1.25428	0.439326	1	1	0.117042	1
Dshi_1223	aminopeptidase N	CP000830.1	gene	1264297	1266852	-	0.192623	1.0085	1.22955	1.04864	1	0.990153	0.0182762	0.740552
Dshi_1224	hypothetical protein	CP000830.1	gene	1267060	1267575	+	0.237851	-2.08529	0.349037	-2.03263	1	0.00165392	1	0.0113329
Dshi_1225	deoxyribodipyrimidine photo-lyase	CP000830.1	gene	1267586	1269130	+	-0.19971	-0.639847	-0.524876	-1.07059	1	1	1	0.787781
Dshi_1226	hypothetical protein	CP000830.1	gene	1269139	1269306	+	0.0236139	-0.969056	-0.938659	-1.28884	1	1	1	0.274869
Dshi_1227	malate synthase G	CP000830.1	gene	1269474	1271648	+	-0.385757	-0.624147	-0.928361	-1.19231	1	1	1	0.228587
Dshi_1228	protein of unknown function DUF336	CP000830.1	gene	1271732	1272154	+	-0.516252	-0.549159	-1.31399	-0.854286	1	1	0.0930857	1
Dshi_1229	peptidase C26	CP000830.1	gene	1272260	1273039	+	-0.462796	0.106807	-0.496505	-0.843999	1	1	1	1
Dshi_1230	kynureninase	CP000830.1	gene	1273036	1274217	-	0.150053	1.17468	0.356744	0.121923	1	0.612997	1	1
Dshi_1231	beta-lactamase domain protein	CP000830.1	gene	1274344	1275300	+	0.372449	-0.105457	0.39238	0.314305	1	1	1	1
Dshi_1232	isoprenylcysteine carboxyl methyltransferase family protein	CP000830.1	gene	1275516	1275992	+	0.0363675	0.279468	0.420094	-0.46807	1	1	1	1
Dshi_1233	NAD(P) transhydrogenase%2C alpha subunit	CP000830.1	gene	1276126	1277742	+	0.323862	1.25028	0.556017	1.25609	1	0.0939508	1	0.128509
Dshi_1234	NAD(P)(+) transhydrogenase	CP000830.1	gene	1277755	1279251	+	0.301461	1.03683	0.544507	1.01848	1	0.838368	1	1
Dshi_1235	xylulokinase	CP000830.1	gene	1279366	1280808	+	-0.228124	0.552029	0.441704	-0.772193	1	1	1	1
Dshi_1236	DMSO reductase anchor subunit	CP000830.1	gene	1280772	1281659	-	-0.090594	-0.410398	0.44292	1.15914	1	1	1	0.532518
Dshi_1237	4Fe-4S ferredoxin iron-sulfur binding domain protein	CP000830.1	gene	1281663	1282409	-	0.544707	-0.117123	1.20495	1.57537	1	1	0.513855	0.0188344
Dshi_1238	molybdopterin oxidoreductase Fe4S4 region	CP000830.1	gene	1282492	1285278	-	0.295219	0.159029	1.0558	1.36902	1	1	1	0.0461023
Dshi_1239	beta-galactosidase	CP000830.1	gene	1285260	1287167	-	0.163895	1.02064	2.00019	1.82529	1	0.976994	5.21709e-05	0.000824016
Dshi_1240	SMP-30/Gluconolaconase/LRE domain protein	CP000830.1	gene	1287164	1288024	-	0.331432	1.37558	1.93738	2.42592	1	0.025236	2.23008e-05	6.13798e-07
Dshi_1241	KDPG and KHG aldolase	CP000830.1	gene	1288021	1288626	-	0.0908192	0.992005	1.87196	1.84848	1	1	9.14983e-05	0.000120726
Dshi_1242	2-dehydro-3-deoxygalactonokinase	CP000830.1	gene	1288623	1289519	-	0.233187	1.04218	1.57881	2.04222	1	0.806248	0.00131146	2.09847e-05
Dshi_1243	short-chain dehydrogenase/reductase SDR	CP000830.1	gene	1289516	1290292	-	0.122543	1.10367	1.55865	2.30637	1	0.490291	0.00199047	1.80262e-06
Dshi_1244	dihydroxy-acid dehydratase	CP000830.1	gene	1290292	1292001	-	0.184709	0.962172	1.85274	2.2075	1	1	1.07227e-05	9.92338e-07
Dshi_1245	glycoside hydrolase family 4	CP000830.1	gene	1292045	1293385	-	0.602898	1.45662	1.97887	3.05385	1	0.00326824	2.64242e-06	3.85518e-08
Dshi_1246	binding-protein-dependent transport systems inner membrane component	CP000830.1	gene	1293382	1294230	-	0.683442	1.44178	2.39321	2.80812	1	0.103321	8.83402e-05	3.59818e-05
Dshi_1247	binding-protein-dependent transport systems inner membrane component	CP000830.1	gene	1294232	1295158	-	0.557505	1.10596	2.3055	2.64457	1	0.619315	9.7088e-06	1.09061e-05
Dshi_1248	extracellular solute-binding protein family 1	CP000830.1	gene	1295236	1296480	-	0.893484	0.997111	2.12571	2.63775	1	1	1.92818e-05	3.22567e-06
Dshi_1249	transcriptional regulator	CP000830.1	gene	1296622	1297437	+	-0.0653334	0.317637	0.68003	0.963608	1	1	1	1
Dshi_1250	ABC transporter related	CP000830.1	gene	1297453	1298508	+	0.32747	0.446984	0.460571	1.71851	1	1	1	0.000290305
Dshi_1251	hypothetical protein	CP000830.1	gene	1298515	1298802	-	0.194631	-5.61205	-3.61605	-0.189876	1	1.4291e-11	8.10491e-09	1
Dshi_1252	protein of unknown function DUF1045	CP000830.1	gene	1299255	1299977	-	-0.0496016	-1.28378	-1.54438	-0.894672	1	0.0711549	0.0028415	1
Dshi_1253	transcriptional regulator	CP000830.1	gene	1300089	1300952	+	0.0839167	0.219201	0.431285	-0.557791	1	1	1	1
Dshi_1254	glyceraldehyde-3-phosphate dehydrogenase	CP000830.1	gene	1300949	1301971	+	-0.162714	0.134624	0.255375	-0.675839	1	1	1	1
Dshi_1255	major facilitator superfamily MFS_1	CP000830.1	gene	1301968	1303236	+	-0.138922	-0.346683	0.151625	-0.587565	1	1	1	1
Dshi_1256	exopolysaccharide synthesis ExoD	CP000830.1	gene	1303304	1303924	+	0.237204	0.0442701	-0.409109	-0.992004	1	1	1	1
Dshi_1257	conserved hypothetical protein	CP000830.1	gene	1303935	1304216	-	0.0986117	0.219915	-0.824379	-0.371532	1	1	1	1
Dshi_1258	short-chain dehydrogenase/reductase SDR	CP000830.1	gene	1304262	1305005	+	-0.00757292	0.914452	0.151014	0.315752	1	1	1	1
Dshi_1259	heavy metal translocating P-type ATPase	CP000830.1	gene	1305092	1307596	+	-0.138244	0.245297	-0.238382	-0.52792	1	1	1	1
Dshi_1260	transcriptional regulator	CP000830.1	gene	1307607	1308002	+	-0.0408463	0.290578	0.119967	0.226258	1	1	1	1
Dshi_1261	sodium/glutamate symporter	CP000830.1	gene	1308092	1309300	+	-0.247823	-0.0299848	-0.21501	-0.124683	1	1	1	1
Dshi_1262	acriflavin resistance protein	CP000830.1	gene	1309307	1312360	-	-0.042398	-0.058728	0.0829964	0.869773	1	1	1	1
Dshi_1263	efflux transporter	CP000830.1	gene	1312365	1313612	-	-0.171982	-0.0864115	0.500205	0.833734	1	1	1	1
Dshi_1264	ion transport 2 domain protein	CP000830.1	gene	1313689	1314135	+	-0.152705	-0.151989	-0.446857	-0.430568	1	1	1	1
Dshi_1265	inositol 2-dehydrogenase	CP000830.1	gene	1314155	1315138	-	0.0806897	1.7233	3.02475	0.524438	1	0.109807	0.000500501	1
Dshi_1266	ketose-bisphosphate aldolase	CP000830.1	gene	1315135	1315977	-	0.125663	0.517519	2.07858	-0.333861	1	1	0.0104968	1
Dshi_1267	conserved hypothetical protein	CP000830.1	gene	1315974	1316834	-	0.366267	2.53948	4.57356	0.601204	1	0.00982662	1.86184e-05	1
Dshi_1268	PfkB domain protein	CP000830.1	gene	1316838	1317839	-	0.414253	1.62021	3.79409	0.404102	1	0.229554	0.000112262	1
Dshi_1269	thiamine pyrophosphate protein central region	CP000830.1	gene	1317836	1319701	-	0.0963884	2.3337	4.36979	0.0221494	1	0.00852962	9.2337e-06	1
Dshi_1270	oxidoreductase domain protein	CP000830.1	gene	1319800	1320918	+	0.392021	1.86542	3.56614	-0.0737477	1	0.0310467	1.71724e-05	1
Dshi_1271	xylose isomerase domain protein TIM barrel	CP000830.1	gene	1320915	1321811	+	-0.274665	1.90121	3.74717	-0.216775	1	0.0652455	8.03941e-05	1
Dshi_1272	oxidoreductase domain protein	CP000830.1	gene	1321819	1322952	+	-0.263271	1.52034	3.41051	-0.0948398	1	0.2792	0.000299209	1
Dshi_1273	transcriptional regulator	CP000830.1	gene	1322983	1323981	-	0.313042	1.87666	3.35084	0.0279672	1	0.0386106	6.59965e-05	1
Dshi_1274	periplasmic binding protein/LacI transcriptional regulator	CP000830.1	gene	1324124	1325101	+	0.4165	2.39464	5.13299	0.887791	1	0.0149606	6.61994e-06	1
Dshi_1275	monosaccharide-transporting ATPase	CP000830.1	gene	1325167	1326291	+	0.443217	2.0987	4.76121	0.690514	1	0.0562795	1.9588e-05	1
Dshi_1276	ABC transporter related	CP000830.1	gene	1326293	1327087	+	-0.114717	2.00132	4.27865	0.384261	1	0.0821278	7.76892e-05	1
Dshi_1277	hypothetical protein	CP000830.1	gene	1327074	1327316	+	-0.313178	1.65027	4.25841	0.496245	1	0.401389	0.000362248	1
Dshi_1278	phytanoyl-CoA dioxygenase	CP000830.1	gene	1327313	1328482	+	0.571588	3.02754	5.00389	1.39336	1	0.00867817	4.74272e-05	0.71911
Dshi_1279	myo-inositol catabolism IolB domain protein	CP000830.1	gene	1328494	1329306	+	-0.00701552	2.22066	4.33415	0.774384	1	0.0760719	0.000227081	1
Dshi_1280	aminotransferase class V	CP000830.1	gene	1329323	1330588	-	0.0964002	1.16271	0.186801	0.673808	1	0.323082	1	1
Dshi_1281	respiratory-chain NADH dehydrogenase domain 51 kDa subunit	CP000830.1	gene	1330881	1332578	+	0.296156	-0.336425	0.0237564	0.589282	1	1	1	1
Dshi_1282	formate dehydrogenase%2C alpha subunit	CP000830.1	gene	1332581	1335382	+	0.206865	-0.595788	-0.216378	0.541558	1	1	1	1
Dshi_1283	formate--tetrahydrofolate ligase	CP000830.1	gene	1335512	1337179	+	0.130788	-0.31493	0.0667494	0.848968	1	1	1	1
Dshi_1284	chorismate mutase related enzyme	CP000830.1	gene	1337238	1337558	+	0.0445083	0.103168	0.23782	0.967305	1	1	1	1
Dshi_1285	NADP(+) dependent methylenetetrahydrofolate dehydrogenase	CP000830.1	gene	1337555	1338454	+	-0.256348	0.0211668	0.0709806	0.472409	1	1	1	1
Dshi_1286	conserved hypothetical protein	CP000830.1	gene	1338659	1339942	+	0.421476	1.27469	0.122058	1.09511	1	0.0260172	1	0.527347
Dshi_1287	protein of unknown function DUF395 YeeE/YedE	CP000830.1	gene	1339875	1340969	-	-0.719954	-0.25133	-0.534643	-2.55269	1	1	1	2.65784e-06
Dshi_1288	amidohydrolase	CP000830.1	gene	1341315	1342481	+	-0.100633	0.887183	-0.401775	-0.685411	1	1	1	1
Dshi_1289	glutamine amidotransferase class-I	CP000830.1	gene	1342529	1343269	+	-0.536282	0.469214	-0.363342	-1.1264	1	1	1	0.524974
Dshi_1290	molybdenum cofactor biosynthesis protein A	CP000830.1	gene	1343361	1344371	-	0.285388	0.203932	0.157672	-0.227748	1	1	1	1
Dshi_1291	DNA alkylation repair enzyme	CP000830.1	gene	1344604	1345305	-	-0.214361	0.620782	0.430881	0.76344	1	1	1	1
Dshi_1292	pyridoxamine 5'-phosphate oxidase-related FMN-binding	CP000830.1	gene	1345302	1345850	-	-0.136996	0.640295	0.174826	0.449955	1	1	1	1
Dshi_1293	glucosamine--fructose-6-phosphate aminotransferase	CP000830.1	gene	1345854	1347674	-	0.043824	0.765503	0.46119	1.03579	1	1	1	0.978026
Dshi_1294	4-diphosphocytidyl-2C-methyl-D-erythritol synthase	CP000830.1	gene	1347674	1349026	-	0.0488399	0.943357	1.52341	0.545541	1	1	0.00157397	1
Dshi_1295	HAD-superfamily hydrolase	CP000830.1	gene	1349154	1349828	+	-0.268986	0.598585	0.865323	-0.792676	1	1	1	1
Dshi_1296	DegT/DnrJ/EryC1/StrS aminotransferase	CP000830.1	gene	1349879	1351090	+	0.0244869	0.139043	0.606346	-0.148045	1	1	1	1
Dshi_1297	acyl-CoA dehydrogenase domain protein	CP000830.1	gene	1351256	1352419	+	0.439911	-0.770342	0.0105971	0.838092	1	1	1	1
Dshi_1298	conserved hypothetical protein	CP000830.1	gene	1352444	1352782	+	0.224909	-1.06674	-0.26373	0.651642	1	0.747884	1	1
Dshi_1299	OmpW family protein	CP000830.1	gene	1352857	1353465	-	0.544797	1.85935	0.611576	1.30673	1	0.02478	1	0.503719
Dshi_1300	propionyl-CoA carboxylase	CP000830.1	gene	1353609	1355213	+	-0.00650953	-1.69292	-0.412192	0.485762	1	0.00413045	1	1
Dshi_1301	carbamoyl-phosphate synthase L chain ATP-binding	CP000830.1	gene	1355325	1357310	+	0.188214	-1.2997	-0.645049	0.95954	1	0.145179	1	1
Dshi_1302	glutathione S-transferase domain protein	CP000830.1	gene	1357307	1357975	+	-0.0812646	-1.84659	-0.894504	0.923302	1	0.000117555	1	1
Dshi_1303	hydroxymethylglutaryl-CoA lyase	CP000830.1	gene	1357972	1358835	+	-0.432814	-1.74978	-0.541988	0.433957	1	0.0001692	1	1
Dshi_1304	enoyl-CoA hydratase/isomerase	CP000830.1	gene	1358832	1359620	+	-0.00926823	-1.45556	-0.628798	0.630212	1	0.0229679	1	1
Dshi_1305	17 kDa surface antigen	CP000830.1	gene	1359760	1359978	+	-0.258802	-0.873119	-0.461271	-0.707766	1	1	1	1
Dshi_1306	hypothetical protein	CP000830.1	gene	1359980	1360588	-	0.114198	-0.634355	0.321691	-0.444728	1	1	1	1
Dshi_1307	NADH-ubiquinone/plastoquinone oxidoreductase chain 3	CP000830.1	gene	1360930	1361295	+	0.152569	0.0895878	0.512155	-0.409898	1	1	1	1
Dshi_1308	NADH-quinone oxidoreductase	CP000830.1	gene	1361286	1361819	+	-0.018385	0.214522	0.419091	-0.331545	1	1	1	1
Dshi_1309	NADH (or F420H2) dehydrogenase%2C subunit C	CP000830.1	gene	1361883	1362530	+	0.0864918	0.421846	0.568327	-0.173089	1	1	1	1
Dshi_1310	conserved hypothetical protein	CP000830.1	gene	1362535	1363413	+	0.138998	0.574809	0.852131	-0.3198	1	1	1	1
Dshi_1311	NADH dehydrogenase I%2C D subunit	CP000830.1	gene	1363417	1364631	+	0.177114	0.328919	0.222461	-0.0632425	1	1	1	1
Dshi_1312	hypothetical protein	CP000830.1	gene	1364628	1364816	+	0.0315705	0.511052	0.282065	-0.176027	1	1	1	1
Dshi_1313	NADH-quinone oxidoreductase%2C E subunit	CP000830.1	gene	1365222	1366430	+	-0.0251119	0.132508	0.378005	0.168604	1	1	1	1
Dshi_1314	conserved hypothetical protein	CP000830.1	gene	1366460	1367179	+	-0.0201179	-0.322835	0.268365	0.268117	1	1	1	1
Dshi_1315	conserved hypothetical protein	CP000830.1	gene	1367176	1367412	+	0.0774968	0.00602893	0.725985	0.525204	1	1	1	1
Dshi_1316	NADH-quinone oxidoreductase%2C F subunit	CP000830.1	gene	1367416	1368717	+	-0.101694	-0.165656	-0.0883197	0.117648	1	1	1	1
Dshi_1317	hypothetical protein	CP000830.1	gene	1368714	1369106	+	-0.351462	-0.0265976	0.0449379	-0.394266	1	1	1	1
Dshi_1318	hypothetical protein	CP000830.1	gene	1369103	1369564	+	-0.310659	0.107839	0.30831	-0.253689	1	1	1	1
Dshi_1319	conserved hypothetical protein	CP000830.1	gene	1369561	1370079	+	-0.0584685	0.182508	0.513062	0.081921	1	1	1	1
Dshi_1320	NADH-quinone oxidoreductase	CP000830.1	gene	1370083	1372101	+	-0.103553	0.100028	0.137622	0.13377	1	1	1	1
Dshi_1321	quinone dependent NADH dehydrogenase	CP000830.1	gene	1372375	1373412	+	0.317634	0.577115	0.501774	-0.0853249	1	1	1	1
Dshi_1322	NADH-quinone oxidoreductase	CP000830.1	gene	1373416	1373910	+	0.240088	0.254305	0.343722	-0.0980988	1	1	1	1
Dshi_1323	carboxymuconolactone decarboxylase	CP000830.1	gene	1373907	1374320	+	0.201759	0.576265	0.321448	0.0423194	1	1	1	1
Dshi_1324	NADH-ubiquinone/plastoquinone oxidoreductase chain 6	CP000830.1	gene	1374343	1374957	+	-0.0816347	-0.0992806	-0.0463596	-0.370683	1	1	1	1
Dshi_1325	conserved hypothetical protein	CP000830.1	gene	1375139	1375633	+	-0.415449	-0.131936	0.652124	-0.711421	1	1	1	1
Dshi_1326	NADH-ubiquinone oxidoreductase chain 4L	CP000830.1	gene	1375716	1376021	+	0.0136719	0.277437	0.23423	-0.412941	1	1	1	1
Dshi_1327	proton-translocating NADH-quinone oxidoreductase	CP000830.1	gene	1376026	1378083	+	0.039433	0.180597	0.0016853	-0.126057	1	1	1	1
Dshi_1328	proton-translocating NADH-quinone oxidoreductase	CP000830.1	gene	1378083	1379630	+	-0.241751	-0.0682224	-0.0537764	-0.32023	1	1	1	1
Dshi_1329	proton-translocating NADH-quinone oxidoreductase	CP000830.1	gene	1379641	1381080	+	-0.136229	-0.0482359	-0.112383	-0.292703	1	1	1	1
Dshi_1330	biotin--acetyl-CoA-carboxylase ligase	CP000830.1	gene	1381070	1381825	+	-0.18114	0.305595	0.0505797	-0.0754489	1	1	1	1
Dshi_1331	putative transcriptional acitvator	CP000830.1	gene	1381846	1382616	+	0.238648	0.617489	0.649538	0.240884	1	1	1	1
Dshi_1332	beta-lactamase domain protein	CP000830.1	gene	1382616	1384286	+	-0.203899	0.505917	0.19897	0.148556	1	1	1	1
Dshi_1333	DEAD/DEAH box helicase domain protein	CP000830.1	gene	1384375	1385856	-	-0.289829	-0.385064	0.164606	-0.754908	1	1	1	1
Dshi_1334	tetratricopeptide TPR_2 repeat protein	CP000830.1	gene	1386187	1387725	-	-0.00387365	-2.27104	-1.84391	-1.04373	1	5.74403e-08	8.05119e-06	0.935662
Dshi_1335	conserved hypothetical protein	CP000830.1	gene	1388539	1389207	+	-0.184214	-4.43451	-2.52994	0.326811	1	2.77453e-12	1.77941e-08	1
Dshi_1336	peptide chain release factor 3	CP000830.1	gene	1389301	1390908	-	-0.351737	0.725788	0.712527	-0.405341	1	1	1	1
Dshi_1337	conserved hypothetical protein	CP000830.1	gene	1391022	1391393	+	0.161959	-2.04676	-0.559504	-0.093328	1	5.96456e-08	1	1
Dshi_1338	UspA domain protein	CP000830.1	gene	1391461	1392303	-	0.243624	-0.443153	-1.3429	0.297988	1	1	0.185415	1
Dshi_1339	short-chain dehydrogenase/reductase SDR	CP000830.1	gene	1392438	1393217	+	0.249601	0.952521	0.801389	0.780814	1	1	1	1
Dshi_1340	Na+/solute symporter	CP000830.1	gene	1393332	1394720	+	0.0208034	0.753795	0.356849	0.614159	1	1	1	1
Dshi_1341	ABC transporter related	CP000830.1	gene	1394766	1395854	+	0.140349	1.6411	1.03931	1.14759	1	0.000450936	1	0.440265
Dshi_1342	helix-turn-helix type 11 domain protein	CP000830.1	gene	1395858	1396517	-	-0.57399	-0.677082	0.0287312	-1.58022	1	1	1	0.0325513
Dshi_1343	Sec-independent translocation protein mttA/Hcf106	CP000830.1	gene	1396711	1396935	+	-0.114851	0.296998	-0.476834	-0.83341	1	1	1	1
Dshi_1344	twin-arginine translocation protein	CP000830.1	gene	1396954	1397421	+	-0.531538	0.302696	-0.0250008	-0.464472	1	1	1	1
Dshi_1345	sec-independent protein translocase	CP000830.1	gene	1397430	1398470	+	0.013852	0.619366	0.0664962	-0.255044	1	1	1	1
Dshi_1346	protein of unknown function DUF815	CP000830.1	gene	1398467	1399318	+	-0.429842	0.327454	-0.000221117	-0.622153	1	1	1	1
Dshi_1347	conserved hypothetical protein	CP000830.1	gene	1399416	1400000	-	0.164724	-0.1059	-0.123914	-1.13746	1	1	1	0.36219
Dshi_1348	multiple antibiotic resistance (MarC)-related protein	CP000830.1	gene	1400045	1400671	-	-0.463668	0.128191	0.132865	-0.0924898	1	1	1	1
Dshi_1349	ABC transporter related	CP000830.1	gene	1400718	1402574	-	-0.107762	1.12368	0.722723	0.364966	1	0.503269	1	1
Dshi_1350	nucleoside-diphosphate kinase	CP000830.1	gene	1402713	1403135	+	0.350077	1.84398	0.74506	0.890097	1	0.00350196	1	1
Dshi_1351	hypothetical protein	CP000830.1	gene	1403285	1403677	+	0.624833	-4.26851	-3.10507	0.430049	1	7.4848e-11	2.04923e-08	1
Dshi_1352	TfoX domain protein	CP000830.1	gene	1403674	1404003	-	0.350688	-3.48117	-3.76566	0.160097	1	1.40376e-06	1.18012e-06	1
Dshi_1353	extracellular solute-binding protein family 1	CP000830.1	gene	1404655	1405959	+	0.0273043	-0.305691	0.521644	-0.370853	1	1	1	1
Dshi_1354	binding-protein-dependent transport systems inner membrane component	CP000830.1	gene	1406021	1407271	+	-0.106001	-0.436139	0.697226	-0.550776	1	1	1	1
Dshi_1355	binding-protein-dependent transport systems inner membrane component	CP000830.1	gene	1407459	1408673	+	0.0344006	0.162279	0.692669	-0.0705823	1	1	1	1
Dshi_1356	conserved hypothetical protein	CP000830.1	gene	1408670	1409944	+	-0.295754	-0.314287	0.618984	-0.515757	1	1	1	1
Dshi_1357	ABC transporter related	CP000830.1	gene	1409932	1410981	+	0.0214089	0.110098	0.342357	-0.0964179	1	1	1	1
Dshi_1358	short-chain dehydrogenase/reductase SDR	CP000830.1	gene	1410984	1411760	+	-0.0462669	0.170135	0.430329	-0.289414	1	1	1	1
Dshi_1359	protein of unknown function DUF35	CP000830.1	gene	1411909	1412286	+	-0.536209	-1.24168	-0.182017	-1.63816	1	0.165014	1	0.00793887
Dshi_1360	protein of unknown function DUF1486	CP000830.1	gene	1412275	1413312	-	-0.307984	-0.272248	-0.000386054	-0.231943	1	1	1	1
Dshi_1361	D-lactate dehydrogenase	CP000830.1	gene	1413419	1414825	+	0.0156278	-0.653321	0.095557	0.538519	1	1	1	1
Dshi_1362	FAD-dependent pyridine nucleotide-disulphide oxidoreductase	CP000830.1	gene	1414985	1416322	+	0.0675022	-1.52006	-0.268857	0.119919	1	0.015297	1	1
Dshi_1363	dihydroorotate dehydrogenase family protein	CP000830.1	gene	1416350	1417648	+	0.0751192	-1.78203	-0.545372	0.0288979	1	0.0093675	1	1
Dshi_1364	hypothetical protein	CP000830.1	gene	1417662	1418054	-	0.290741	-1.80358	-2.6234	-0.801519	1	0.000208588	2.8377e-07	1
Dshi_1365	transcriptional regulator	CP000830.1	gene	1418132	1418767	-	0.158577	-0.181436	-0.413129	-0.209642	1	1	1	1
Dshi_1366	aminotransferase class-III	CP000830.1	gene	1418987	1420312	+	0.292516	-0.277211	0.63535	1.0334	1	1	1	1
Dshi_1367	amidase	CP000830.1	gene	1420347	1421621	+	0.149033	-0.602575	0.207882	0.995948	1	1	1	1
Dshi_1368	hypothetical protein	CP000830.1	gene	1421652	1421951	+	0.0183443	-0.533525	0.511514	0.705277	1	1	1	1
Dshi_1369	class II aldolase/adducin family protein	CP000830.1	gene	1421968	1422711	+	0.436436	-0.19218	0.280275	1.45218	1	1	1	0.0225966
Dshi_1370	dihydropyrimidinase	CP000830.1	gene	1422758	1424209	+	0.422213	-0.0091619	0.645026	1.31495	1	1	1	0.142311
Dshi_1371	ABC transporter related	CP000830.1	gene	1424219	1425220	+	0.0745539	-0.24025	0.139379	1.01241	1	1	1	1
Dshi_1372	binding-protein-dependent transport systems inner membrane component	CP000830.1	gene	1425233	1426150	+	0.0415391	-0.172962	0.0446014	1.06469	1	1	1	0.791029
Dshi_1373	binding-protein-dependent transport systems inner membrane component	CP000830.1	gene	1426147	1427058	+	-0.19884	-0.731394	-0.0195637	0.386811	1	1	1	1
Dshi_1374	NMT1/THI5 like domain protein	CP000830.1	gene	1427332	1428321	+	-0.621719	-0.416891	0.469935	1.19931	1	1	1	0.200369
Dshi_1375	ornithine decarboxylase	CP000830.1	gene	1428663	1429859	+	-0.035314	1.39161	0.784562	1.10195	1	0.219092	1	0.94199
Dshi_1376	creatininase	CP000830.1	gene	1429916	1430713	-	0.0906873	-0.117429	0.198735	-0.589895	1	1	1	1
Dshi_1377	2OG-Fe(II) oxygenase	CP000830.1	gene	1430706	1431608	-	-0.320252	-0.432293	0.0671112	-0.935443	1	1	1	1
Dshi_1378	quinone dependent NAD(P)H dehydrogenase	CP000830.1	gene	1431608	1432243	-	0.125216	0.0988038	0.47337	-0.313299	1	1	1	1
Dshi_1379	quinone dependent NADH dehydrogenase	CP000830.1	gene	1432243	1432830	-	-0.0693053	-0.247221	0.234929	-0.296215	1	1	1	1
Dshi_1380	FAD linked oxidase domain protein	CP000830.1	gene	1432949	1434355	-	0.392644	0.112591	0.0436185	0.343653	1	1	1	1
Dshi_1381	amidohydrolase 3	CP000830.1	gene	1434352	1435626	-	0.127145	-0.0936666	0.0848059	0.0610377	1	1	1	1
Dshi_1382	binding-protein-dependent transport systems inner membrane component	CP000830.1	gene	1435626	1436483	-	0.169601	-0.130487	-0.0558523	-0.243629	1	1	1	1
Dshi_1383	ABC transporter related	CP000830.1	gene	1436480	1437289	-	0.367314	-0.0383187	-0.072189	0.324435	1	1	1	1
Dshi_1384	permease protein of ABC transporter	CP000830.1	gene	1437354	1438355	-	0.159768	-0.544387	-0.413114	0.213	1	1	1	1
Dshi_1385	endoribonuclease L-PSP	CP000830.1	gene	1438594	1438992	+	0.843584	0.719874	0.309564	0.808343	1	1	1	1
Dshi_1386	hypothetical protein	CP000830.1	gene	1438996	1440408	-	0.0850346	-1.2876	-0.841463	1.48506	1	0.00322095	1	0.000257666
Dshi_1387	ATP-dependent Clp protease	CP000830.1	gene	1440553	1441812	-	-0.133509	0.00231925	0.173433	-0.0155169	1	1	1	1
Dshi_1388	endopeptidase Clp	CP000830.1	gene	1442020	1442646	-	0.365028	0.609267	-0.112549	0.26303	1	1	1	1
Dshi_1389	putative deoxyribodipyrimidine photo-lyase	CP000830.1	gene	1442883	1444100	+	-0.154966	0.353488	-0.147548	-0.139585	1	1	1	1
Dshi_1390	NADH:ubiquinone oxidoreductase 17.2 kD subunit	CP000830.1	gene	1444131	1444565	+	-0.0231407	0.0914872	0.290212	-0.421241	1	1	1	1
Dshi_1391	mammalian cell entry related domain protein	CP000830.1	gene	1444613	1445059	+	0.303541	0.689092	-0.192153	-0.332293	1	1	1	1
Dshi_1392	conserved hypothetical protein	CP000830.1	gene	1445056	1445598	+	0.144664	0.551589	-0.08243	0.58808	1	1	1	1
Dshi_1393	conserved hypothetical protein	CP000830.1	gene	1445608	1446195	-	-0.102856	0.0688137	-0.192949	-0.868127	1	1	1	1
Dshi_1394	leucyltransferase	CP000830.1	gene	1446363	1447034	-	-0.445712	-0.514101	-0.70935	-1.26783	1	1	1	0.0398679
Dshi_1395	acetyl-CoA carboxylase	CP000830.1	gene	1447094	1448440	-	-0.19069	0.578402	0.186835	0.194168	1	1	1	1
Dshi_1396	acetyl-CoA carboxylase	CP000830.1	gene	1448450	1448977	-	-0.0835853	0.459575	0.741533	0.0803265	1	1	1	1
Dshi_1397	phospholipase/lecithinase/hemolysin-like protein	CP000830.1	gene	1449132	1450748	+	0.31696	-0.353778	0.224678	0.82992	1	1	1	1
Dshi_1398	domain of unknown function DUF1791	CP000830.1	gene	1450880	1451332	+	0.352498	-0.129308	0.471045	1.39502	1	1	1	0.0316007
Dshi_1399	acetate--CoA ligase	CP000830.1	gene	1451413	1453374	-	0.0224116	-0.102801	0.590364	0.428165	1	1	1	1
Dshi_1400	ABC transporter related	CP000830.1	gene	1453619	1454374	-	0.00488793	-1.8643	-0.343449	0.453341	1	0.0110148	1	1
Dshi_1401	ABC transporter related	CP000830.1	gene	1454386	1455144	-	0.00281331	-2.11645	-0.119326	0.439977	1	0.00776992	1	1
Dshi_1402	inner-membrane translocator	CP000830.1	gene	1455157	1456365	-	-0.257872	-2.58484	-0.133628	0.365317	1	0.000433157	1	1
Dshi_1403	inner-membrane translocator	CP000830.1	gene	1456370	1457401	-	0.896504	-1.39397	0.612034	1.37411	1	0.363783	1	0.455242
Dshi_1404	branched-chain amino acid ABC transporter	CP000830.1	gene	1457511	1458866	-	0.973125	-2.75049	0.0896302	1.6332	1	0.0042495	1	0.222322
Dshi_1405	transcriptional regulator	CP000830.1	gene	1459097	1460392	+	0.196164	-1.0082	-0.629771	-1.1835	1	1	1	0.200369
Dshi_1406	response regulator receiver protein	CP000830.1	gene	1460497	1460862	+	0.476867	0.777489	0.290934	0.33135	1	1	1	1
Dshi_1407	conserved hypothetical protein	CP000830.1	gene	1460864	1461184	+	0.501492	0.750738	0.388576	0.911372	1	1	1	1
Dshi_1408	integral membrane sensor signal transduction histidine kinase	CP000830.1	gene	1461184	1463877	+	-0.0394852	-0.0966752	0.149517	0.173535	1	1	1	1
Dshi_1409	hypothetical protein	CP000830.1	gene	1463926	1464975	+	-0.422557	-1.93945	-2.18544	-0.878838	1	9.02378e-06	8.6134e-07	1
Dshi_1410	protein of unknown function DUF442	CP000830.1	gene	1464988	1465500	-	0.297595	0.817533	-0.193748	-0.160535	1	1	1	1
Dshi_1411	transcriptional regulator	CP000830.1	gene	1465574	1465852	+	0.33104	-0.464045	-1.02174	0.503085	1	1	1	1
Dshi_1412	hypothetical protein	CP000830.1	gene	1465891	1466133	+	0.0103134	-1.00331	-1.1656	0.220004	1	1	0.646236	1
Dshi_1413	extracellular solute-binding protein family 1	CP000830.1	gene	1466558	1467793	+	-0.103869	-0.100388	-0.563612	-0.0927882	1	1	1	1
Dshi_1414	binding-protein-dependent transport systems inner membrane component	CP000830.1	gene	1467854	1468885	+	-0.18699	-0.20016	0.102554	0.0526496	1	1	1	1
Dshi_1415	binding-protein-dependent transport systems inner membrane component	CP000830.1	gene	1468888	1469772	+	0.498854	0.264334	0.763923	0.779499	1	1	1	1
Dshi_1416	ABC transporter related	CP000830.1	gene	1469815	1470858	+	0.229304	0.0138555	0.662665	0.562583	1	1	1	1
Dshi_1417	protein of unknown function DUF1486	CP000830.1	gene	1470855	1471379	+	0.0565952	-0.581924	-0.0365162	0.0970068	1	1	1	1
Dshi_1418	conserved hypothetical protein	CP000830.1	gene	1471376	1471591	-	-0.610911	1.1245	0.781755	0.291291	1	0.663839	1	1
Dshi_1419	conserved hypothetical protein	CP000830.1	gene	1471738	1472016	+	0.0811289	1.04469	0.87391	0.842667	1	0.81402	1	1
Dshi_1420	conserved hypothetical protein	CP000830.1	gene	1472033	1472908	-	-0.073786	-1.46237	-0.833263	-0.621969	1	0.000794473	1	1
Dshi_1421	ribose ABC transporter	CP000830.1	gene	1473533	1474705	+	0.336595	-0.138677	0.0349645	-0.302974	1	1	1	1
Dshi_1422	ABC transporter related	CP000830.1	gene	1474762	1476309	+	-0.230659	-0.3189	-0.664751	-1.17931	1	1	1	0.285199
Dshi_1423	inner-membrane translocator	CP000830.1	gene	1476309	1477271	+	0.701577	0.102773	0.183661	0.374739	1	1	1	1
Dshi_1424	inner-membrane translocator	CP000830.1	gene	1477271	1478302	+	1.20908	0.85703	0.355094	1.35716	1	1	1	0.0626536
Dshi_1425	aldehyde dehydrogenase	CP000830.1	gene	1478321	1479775	+	0.42163	0.380355	0.630198	1.13317	1	1	1	0.387036
Dshi_1426	hydro-lyase	CP000830.1	gene	1479836	1481350	+	-0.111197	-0.162224	-0.223799	-0.0187928	1	1	1	1
Dshi_1427	citrate CoA-transferase	CP000830.1	gene	1481361	1482908	+	-0.108026	-0.286182	-0.291478	-0.126602	1	1	1	1
Dshi_1428	glucose-methanol-choline oxidoreductase	CP000830.1	gene	1483002	1484636	-	0.154106	-0.30422	0.132898	0.290205	1	1	1	1
Dshi_1429	short-chain dehydrogenase/reductase SDR	CP000830.1	gene	1484787	1485557	-	0.0613489	-0.632327	-0.46896	-0.381436	1	1	1	1
Dshi_1430	aldehyde dehydrogenase	CP000830.1	gene	1485573	1487036	-	-0.0513426	-0.789204	-0.463414	-0.794639	1	1	1	1
Dshi_1431	transcriptional regulator	CP000830.1	gene	1487135	1488091	-	-0.0725419	-0.835321	-0.431594	-0.749143	1	1	1	1
Dshi_1432	L-carnitine dehydratase/bile acid-inducible protein F	CP000830.1	gene	1488222	1489370	+	0.198954	-0.40235	0.0153685	-0.238673	1	1	1	1
Dshi_1433	hypothetical protein	CP000830.1	gene	1489582	1490181	+	0.0943151	-0.787751	-0.419183	0.0658098	1	1	1	1
Dshi_1434	Xaa-Pro dipeptidase	CP000830.1	gene	1490184	1490399	+	-0.180493	-0.568248	-0.696583	-0.441504	1	1	1	1
Dshi_1435	alpha/beta hydrolase fold protein	CP000830.1	gene	1490378	1491148	-	-0.353813	-0.772161	-0.945543	-0.268319	1	1	1	1
Dshi_1436	binding-protein-dependent transport systems inner membrane component	CP000830.1	gene	1491145	1492686	-	-0.230953	-0.521327	-0.791267	-0.133675	1	1	1	1
Dshi_1437	glycine betaine/L-proline ABC transporter	CP000830.1	gene	1492683	1493738	-	-0.0157975	-0.301899	-0.390608	-0.0172209	1	1	1	1
Dshi_1438	substrate-binding region of ABC-type glycine betaine transport system	CP000830.1	gene	1493812	1494777	-	0.359192	0.21844	0.192398	0.469547	1	1	1	1
Dshi_1439	pyridoxal phosphate-dependent enzyme	CP000830.1	gene	1494829	1495872	-	-0.558751	-0.41289	-0.175179	-0.397497	1	1	1	1
Dshi_1440	transcriptional regulator	CP000830.1	gene	1495960	1496892	+	0.314524	-0.38547	0.374754	-0.113593	1	1	1	1
Dshi_1441	hypothetical protein	CP000830.1	gene	1497052	1498287	+	0.0332324	-0.46566	0.203872	-0.262891	1	1	1	1
Dshi_1442	peroxidase	CP000830.1	gene	1498290	1499732	+	-0.0087834	-0.0503593	0.642242	0.254241	1	1	1	1
Dshi_1443	TRAP transporter solute receptor	CP000830.1	gene	1499876	1500844	+	-0.0670153	-0.130353	0.457597	1.0291	1	1	1	1
Dshi_1444	TRAP transporter	CP000830.1	gene	1500927	1503581	+	0.114915	0.134747	0.151504	1.0358	1	1	1	0.974155
Dshi_1445	UspA domain protein	CP000830.1	gene	1503594	1504028	+	0.0216139	-0.198825	-0.257734	0.950428	1	1	1	1
Dshi_1446	aminotransferase class-III	CP000830.1	gene	1504032	1505366	+	0.0340431	-0.159359	-0.122335	0.667986	1	1	1	1
Dshi_1447	transposase	CP000830.1	gene	1505621	1505779	-	0.534279	-0.128938	-0.774154	0.0968712	1	1	1	1
Dshi_1448	HTH-type transcriptional regulator ZntR	CP000830.1	gene	1506500	1506724	+	-0.522946	0.370572	0.16892	-2.23869	1	1	1	7.79596e-05
Dshi_1449	TonB-dependent receptor	CP000830.1	gene	1506778	1509000	-	-0.263023	2.79767	0.773174	2.51974	1	1.16087e-05	1	6.59174e-05
Dshi_1450	NnrS family protein	CP000830.1	gene	1509057	1510334	-	0.278468	2.88024	0.961714	2.2304	1	9.02378e-06	1	0.000139813
Dshi_1451	ABC transporter related	CP000830.1	gene	1510331	1511080	-	1.42277	4.22013	1.46965	3.03801	1	5.15041e-07	0.288214	7.52268e-05
Dshi_1452	binding-protein-dependent transport systems inner membrane component	CP000830.1	gene	1511077	1511940	-	1.02698	3.82359	0.94777	2.48706	1	1.59257e-05	1	0.000662129
Dshi_1453	putative sulfonate/nitrate transport system substrate-binding protein	CP000830.1	gene	1511962	1512945	-	1.04827	4.11316	1.04074	2.91535	1	5.37459e-06	1	0.000105044
Dshi_1454	conserved hypothetical protein	CP000830.1	gene	1513040	1513537	-	0.588396	2.01272	-0.0519541	1.70415	1	0.000432094	1	0.000290305
Dshi_1455	transposase	CP000830.1	gene	1513747	1513896	+	-0.253268	-1.77226	-1.269	-2.00269	1	0.199595	1	0.309452
Dshi_1456	integrase catalytic region	CP000830.1	gene	1513896	1514609	+	-0.464694	-0.722916	-0.448212	-1.0198	1	1	1	1
Dshi_1457	type III restriction protein res subunit	CP000830.1	gene	1514658	1516022	+	0.0897465	-0.211583	-0.313782	-0.38967	1	1	1	1
Dshi_1458	site-specific recombinase	CP000830.1	gene	1515973	1516368	-	0.467744	1.07263	0.154655	0.589156	1	0.639904	1	1
Dshi_1459	conserved hypothetical protein	CP000830.1	gene	1516680	1517501	+	-0.0693529	0.423483	0.120376	-0.275557	1	1	1	1
Dshi_1460	ribosomal protein L21	CP000830.1	gene	1517692	1518357	+	0.00984563	0.793315	0.436953	0.253908	1	1	1	1
Dshi_1461	ribosomal protein L27	CP000830.1	gene	1518373	1518642	+	-0.173328	0.364828	0.136804	-0.030594	1	1	1	1
Dshi_1462	LysE family transport protein	CP000830.1	gene	1518721	1519377	+	0.23411	1.12526	0.603472	0.955947	1	0.309981	1	1
Dshi_1463	GCN5-related N-acetyltransferase	CP000830.1	gene	1519374	1519913	+	0.126898	1.29087	0.348209	1.52192	1	0.107689	1	0.0229602
Dshi_1464	GCN5-related N-acetyltransferase	CP000830.1	gene	1519918	1520427	+	-0.623834	0.339301	0.140495	0.278957	1	1	1	1
Dshi_1465	GCN5-related N-acetyltransferase	CP000830.1	gene	1520424	1520951	+	-0.103637	1.52475	0.333031	1.0721	1	0.0132607	1	0.892116
Dshi_1466	GTP-binding protein Obg/CgtA	CP000830.1	gene	1520948	1521985	+	-0.108331	1.37374	0.276168	1.22352	1	0.0721367	1	0.360809
Dshi_1467	glutamate 5-kinase	CP000830.1	gene	1521973	1523079	+	-0.0795154	1.47174	0.503754	1.2931	1	0.0140663	1	0.17076
Dshi_1468	hypothetical protein	CP000830.1	gene	1523177	1523812	+	0.54976	-0.144199	1.43201	-0.210704	1	1	0.0102204	1
Dshi_1469	c(\Note=Amino acid biosynthesis%2C Catalyzes the NADPH dependent reduction of L-gamma-glutamyl 5-phosphate into L-glutamate 5-semialdehyde and phosphate. The product spontaneously undergoes cyclization to form 1-pyrroline-5-carboxylate.\", \"gamma-glutamyl phosphate reductase\")"	CP000830.1	gene	1523915	1525180	+	0.187593	0.7648	0.123972	0.791304	1	1	1	1
Dshi_1470	conserved hypothetical protein	CP000830.1	gene	1525195	1525809	-	0.0888184	-0.408796	-0.0371394	0.241588	1	1	1	1
Dshi_1471	conserved hypothetical protein	CP000830.1	gene	1525839	1526024	+	0.157949	0.020262	-0.498632	-0.224589	1	1	1	1
Dshi_1472	phospholipid/glycerol acyltransferase	CP000830.1	gene	1526145	1526921	+	-0.237154	-0.162076	0.0360727	-1.05096	1	1	1	0.811568
Dshi_1473	phospholipid/glycerol acyltransferase	CP000830.1	gene	1526918	1527763	+	-0.153315	0.412406	0.33046	0.125964	1	1	1	1
Dshi_1474	glutamyl-tRNA synthetase class Ic	CP000830.1	gene	1527727	1528590	-	-0.316831	-0.383098	-1.05623	-1.08257	1	1	1	0.756554
Dshi_1475	gid protein	CP000830.1	gene	1528630	1529985	-	0.00242177	-0.262832	-0.685177	-0.626814	1	1	1	1
Dshi_1476	DNA gyrase%2C A subunit	CP000830.1	gene	1530153	1532894	-	-0.0128266	-0.585613	-0.698102	-0.374517	1	1	1	1
Dshi_1477	Usg family protein	CP000830.1	gene	1533086	1533355	+	-0.343042	-4.24624	-2.26495	-0.976844	1	3.98045e-08	0.000367623	1
Dshi_1478	disulphide bond formation protein DsbB	CP000830.1	gene	1533483	1533950	-	-0.217376	0.42932	-0.0969233	-0.307398	1	1	1	1
Dshi_1479	exopolysaccharide synthesis ExoD	CP000830.1	gene	1534029	1534640	-	0.0391882	0.552619	-0.504073	-0.229998	1	1	1	1
Dshi_1480	TRAP dicarboxylate transporter- DctP subunit	CP000830.1	gene	1535034	1536077	+	0.202454	-0.18062	0.375717	1.79766	1	1	1	0.000416931
Dshi_1481	conserved hypothetical protein	CP000830.1	gene	1536263	1536844	+	-0.299782	0.271094	0.373538	-0.525409	1	1	1	1
Dshi_1482	TRAP dicarboxylate transporter	CP000830.1	gene	1536841	1538193	+	0.144809	-0.57683	-0.683574	-0.452526	1	1	1	1
Dshi_1483	conserved hypothetical protein	CP000830.1	gene	1538375	1538743	-	0.663787	-5.73864	-3.35568	0.850421	1	1.96856e-10	3.693e-07	1
Dshi_1484	conserved hypothetical protein	CP000830.1	gene	1538907	1539512	-	0.344612	-0.0686633	0.436436	0.928139	1	1	1	1
Dshi_1485	FAD dependent oxidoreductase	CP000830.1	gene	1539700	1542114	-	1.22517	-0.26799	0.895201	2.34371	1	1	1	0.00027734
Dshi_1486	BCCT transporter	CP000830.1	gene	1542296	1544161	-	-0.248415	-0.419182	-0.0290314	-0.395494	1	1	1	1
Dshi_1487	oligopeptide/dipeptide ABC transporter	CP000830.1	gene	1544432	1546513	-	0.0886158	0.677665	0.176044	0.130556	1	1	1	1
Dshi_1488	binding-protein-dependent transport systems inner membrane component	CP000830.1	gene	1546583	1547743	-	-0.249323	0.228041	0.063764	-0.607133	1	1	1	1
Dshi_1489	binding-protein-dependent transport systems inner membrane component	CP000830.1	gene	1547754	1548845	-	-0.248214	0.544225	0.0486078	-0.0351296	1	1	1	1
Dshi_1490	extracellular solute-binding protein family 5	CP000830.1	gene	1548941	1550608	-	0.105265	0.546943	0.300467	0.558667	1	1	1	1
Dshi_1491	transcriptional regulator	CP000830.1	gene	1550866	1551678	-	-0.155527	-0.0237847	-0.142847	-1.03141	1	1	1	0.981109
Dshi_1492	tRNA delta(2)-isopentenylpyrophosphate transferase	CP000830.1	gene	1551737	1552627	-	-0.134543	0.226533	0.499193	0.082476	1	1	1	1
Dshi_1493	uridylate kinase	CP000830.1	gene	1552737	1553468	+	0.0951878	0.859952	0.261853	0.240365	1	1	1	1
Dshi_1494	ribosome recycling factor	CP000830.1	gene	1553599	1554165	+	0.231299	0.00927299	-0.13344	0.320024	1	1	1	1
Dshi_1495	undecaprenyl diphosphate synthase	CP000830.1	gene	1554231	1554962	+	0.0967221	-0.123843	-0.494738	0.429162	1	1	1	1
Dshi_1496	phosphatidate cytidylyltransferase	CP000830.1	gene	1554983	1555774	+	-0.180314	-0.410136	-0.579451	-0.294764	1	1	1	1
Dshi_1497	1-deoxy-D-xylulose 5-phosphate reductoisomerase	CP000830.1	gene	1555798	1556979	+	0.152622	0.61178	-0.141634	0.0831824	1	1	1	1
Dshi_1498	putative membrane-associated zinc metalloprotease	CP000830.1	gene	1557041	1558378	+	-0.0493241	-0.216057	-0.444754	0.425195	1	1	1	1
Dshi_1499	hypothetical protein	CP000830.1	gene	1558817	1561063	+	0.00530027	-0.393744	-0.460079	-0.274698	1	1	1	1
Dshi_1500	outer membrane chaperone Skp	CP000830.1	gene	1561065	1561640	+	-0.0790242	-0.0471751	-0.0422819	-0.0306692	1	1	1	1
Dshi_1501	(3R)-hydroxymyristoyl-[acyl-carrier-protein] dehydratase	CP000830.1	gene	1561725	1562216	+	0.0674654	0.684702	0.374528	0.180559	1	1	1	1
Dshi_1502	acyl-[acyl-carrier-protein]--UDP-N-acetylglucosamine	CP000830.1	gene	1562213	1563013	+	0.0241686	0.696426	0.378088	0.0744007	1	1	1	1
Dshi_1503	conserved hypothetical protein DUF1009	CP000830.1	gene	1563017	1563814	+	-0.421738	0.321577	-0.171379	-0.511466	1	1	1	1
Dshi_1504	lipid-A-disaccharide synthase	CP000830.1	gene	1563814	1564956	+	-0.084965	0.547839	-0.0584424	-0.193201	1	1	1	1
Dshi_1505	hypothetical protein	CP000830.1	gene	1564953	1566149	-	0.153353	-0.481332	0.497678	-0.0378657	1	1	1	1
Dshi_1506	tRNA (5-methylaminomethyl-2-thiouridylate)-methyltransferase	CP000830.1	gene	1566319	1567473	-	0.285807	1.20817	0.08811	0.713821	1	0.10953	1	1
Dshi_1507	hypothetical protein	CP000830.1	gene	1567599	1567877	+	-0.559051	-6.25234	-3.3522	-0.442908	1	1.12639e-11	4.96193e-08	1
Dshi_1508	cell cycle transcriptional regulator ctrA	CP000830.1	gene	1567977	1568690	+	0.0952036	-0.714151	-1.09431	-0.775628	1	1	0.7975	1
Dshi_1509	DNA ligase	CP000830.1	gene	1568730	1570955	+	-0.140647	-0.331272	-0.511197	-0.817257	1	1	1	1
Dshi_1510	ATP-dependent DNA helicase	CP000830.1	gene	1570952	1573042	+	-0.129694	0.155501	-0.143233	-0.0954426	1	1	1	1
Dshi_1511	carboxypeptidase Taq	CP000830.1	gene	1573442	1574914	-	-0.18699	0.866431	0.534314	0.109621	1	1	1	1
Dshi_1512	putative cytochrome oxidase assembly protein	CP000830.1	gene	1574911	1576062	-	0.274146	1.38159	0.626973	0.481333	1	0.0119259	1	1
Dshi_1513	putative tRNA/rRNA methyltransferase	CP000830.1	gene	1576115	1576882	-	-0.0535915	1.21784	0.486285	0.624354	1	0.319275	1	1
Dshi_1514	putative thiamine monophosphate synthase	CP000830.1	gene	1576962	1577585	+	0.0769965	1.31731	0.276681	0.048803	1	0.082546	1	1
Dshi_1515	phosphoribosyl-AMP cyclohydrolase	CP000830.1	gene	1577589	1577948	-	-0.050259	0.308465	-0.0287305	0.0442868	1	1	1	1
Dshi_1516	conserved hypothetical protein	CP000830.1	gene	1578009	1578458	+	0.30003	0.651732	0.14796	0.767036	1	1	1	1
Dshi_1517	hypothetical protein	CP000830.1	gene	1578568	1579872	-	0.018686	0.459214	0.595749	0.854539	1	1	1	1
Dshi_1518	hypothetical protein	CP000830.1	gene	1579869	1580879	-	-0.0137368	0.5409	0.701957	0.911254	1	1	1	1
Dshi_1519	hypothetical protein	CP000830.1	gene	1580879	1581238	-	0.0330343	0.965161	0.795003	0.916591	1	1	1	1
Dshi_1520	high-affinity branched-chain amino acid transport ATP-binding protein	CP000830.1	gene	1581242	1582075	-	-0.191089	0.901361	0.908501	0.616249	1	1	1	1
Dshi_1521	putative high-affinity branched-chain amino acid transport ATP-binding protein	CP000830.1	gene	1582072	1582854	-	-0.0470371	0.68667	0.910661	0.805023	1	1	1	1
Dshi_1522	putative periplasmic ligand-binding protein	CP000830.1	gene	1582914	1584101	-	0.257311	0.59805	0.523133	1.76285	1	1	1	4.20057e-05
Dshi_1523	soluble aldose sugar dehydrogenase	CP000830.1	gene	1584337	1585446	+	0.364	0.56473	-0.123994	-0.230379	1	1	1	1
Dshi_1524	conserved hypothetical protein	CP000830.1	gene	1585464	1586033	-	-0.36193	-0.653669	-0.0919703	-0.992841	1	1	1	1
Dshi_1525	HTH-type transcriptional regulator	CP000830.1	gene	1586124	1587143	-	0.522568	0.53767	0.754825	0.865318	1	1	1	1
Dshi_1526	phospho-2-dehydro-3-deoxyheptonate aldolase	CP000830.1	gene	1587318	1588694	+	-0.00904318	0.856938	0.810573	0.880941	1	1	1	1
Dshi_1527	conserved hypothetical protein	CP000830.1	gene	1588773	1589510	-	0.138923	-1.477	-1.95518	0.240215	1	0.00413045	8.12257e-06	1
Dshi_1528	conserved hypothetical protein	CP000830.1	gene	1589674	1590558	+	-0.299262	-1.36522	0.317739	-1.25616	1	0.00599644	1	0.0529036
Dshi_1529	guanylate kinase	CP000830.1	gene	1590625	1591278	+	0.283148	0.699809	0.543529	0.881944	1	1	1	1
Dshi_1530	gamma-class carbonic anhydrase family protein	CP000830.1	gene	1591275	1591799	+	0.399594	0.976971	0.11247	0.946947	1	1	1	1
Dshi_1531	conserved hypothetical protein	CP000830.1	gene	1591903	1592376	-	0.215732	-0.00126345	0.363224	0.581078	1	1	1	1
Dshi_1532	histidine kinase	CP000830.1	gene	1592488	1593549	+	-0.174234	0.189862	0.768629	-0.0919618	1	1	1	1
Dshi_1533	periplasmic binding protein	CP000830.1	gene	1593702	1594727	+	-0.0540977	-0.628059	-0.685925	0.872477	1	1	1	1
Dshi_1534	phosphate transport system permease protein	CP000830.1	gene	1594799	1596268	+	-0.0508666	-0.187789	-1.07162	0.900527	1	1	1	1
Dshi_1535	phosphate transport system permease protein	CP000830.1	gene	1596265	1597617	+	0.14689	0.0897492	-0.945314	1.38834	1	1	1	0.0339221
Dshi_1536	phosphate import ATP-binding protein	CP000830.1	gene	1597634	1598428	+	0.587743	0.819202	-0.413411	1.31637	1	1	1	0.0957913
Dshi_1537	phosphate transport system protein	CP000830.1	gene	1598428	1599141	+	0.0905247	0.0312764	-0.782483	0.547896	1	1	1	1
Dshi_1538	phosphate regulon transcriptional regulatory protein	CP000830.1	gene	1599146	1599832	+	-0.22901	-0.20102	-0.88998	0.247701	1	1	1	1
Dshi_1539	inner membrane protein	CP000830.1	gene	1599990	1600946	+	-0.509584	0.612442	-0.0311391	-1.05048	1	1	1	1
Dshi_1540	protease	CP000830.1	gene	1601019	1602053	+	-0.0780001	1.45676	1.35695	0.883878	1	0.0238372	0.112139	1
Dshi_1541	putative amidohydrolase 3	CP000830.1	gene	1602173	1604119	+	0.191749	0.262221	0.432643	0.933677	1	1	1	1
Dshi_1542	hypothetical protein	CP000830.1	gene	1604184	1604711	+	0.226187	-0.0285093	-0.147451	0.244565	1	1	1	1
Dshi_1543	hypothetical protein	CP000830.1	gene	1604724	1605764	-	0.0427587	0.29757	0.251248	0.663141	1	1	1	1
Dshi_1544	short-chain dehydrogenase/reductase family protein	CP000830.1	gene	1605788	1606561	-	0.280685	0.475817	0.240488	1.09721	1	1	1	0.547304
Dshi_1545	putative extracellular solute-binding protein	CP000830.1	gene	1606867	1608687	+	0.310961	1.09762	1.45914	0.535679	1	0.415623	0.00177841	1
Dshi_1546	hypothetical protein	CP000830.1	gene	1608891	1609703	-	-0.194725	0.814393	-0.331329	-0.134118	1	1	1	1
Dshi_1547	putative carbohydrate kinase	CP000830.1	gene	1609759	1610724	-	-0.109878	0.701246	0.160041	0.449805	1	1	1	1
Dshi_1548	ribosomal protein S2	CP000830.1	gene	1611039	1611818	+	-0.380145	2.12647	1.65269	0.855709	1	0.00107876	0.0491621	1
Dshi_1549	translation elongation factor	CP000830.1	gene	1611914	1612789	+	-0.350861	2.60112	1.60985	1.39084	1	0.000259256	0.122532	0.341018
Dshi_1550	putative regulatory protein	CP000830.1	gene	1613091	1613873	-	-0.109137	-0.847254	-0.831308	-0.258194	1	1	1	1
Dshi_1551	3-dehydroquinate dehydratase	CP000830.1	gene	1613870	1614322	-	0.55064	-0.383239	-1.01921	-0.0538126	1	1	1	1
Dshi_1552	hypothetical protein	CP000830.1	gene	1614497	1615753	+	-0.234409	-0.713262	0.319722	0.231994	1	1	1	1
Dshi_1553	AraD-like aldolase/epimerase	CP000830.1	gene	1615750	1616400	+	0.0802105	-1.63289	0.03706	0.500155	1	0.000279502	1	1
Dshi_1554	putative isomerase	CP000830.1	gene	1616397	1617161	+	0.0301877	-0.301512	0.239661	0.712092	1	1	1	1
Dshi_1555	putative transcriptional regulator	CP000830.1	gene	1617231	1617857	-	0.0661977	0.0856561	0.212586	-0.0949782	1	1	1	1
Dshi_1556	putative ATP-dependent AMP-binding enzyme	CP000830.1	gene	1617876	1619435	+	-0.00739447	0.910799	0.277372	-0.129292	1	1	1	1
Dshi_1557	putative DSBA oxidoreductase	CP000830.1	gene	1619422	1620090	+	0.0952021	0.949767	0.352171	0.643565	1	1	1	1
Dshi_1558	hypothetical protein	CP000830.1	gene	1620057	1620377	-	0.056251	0.657177	-0.117092	-1.24141	1	1	1	0.451724
Dshi_1559	major facilitator superfamily transporter	CP000830.1	gene	1620493	1621701	+	0.139819	0.974642	0.127076	0.461009	1	1	1	1
Dshi_1560	conserved hypothetical protein	CP000830.1	gene	1621839	1622270	+	-0.134515	-2.80098	-0.536939	-1.44111	1	1.54736e-09	1	0.0106913
Dshi_1561	transcription repair coupling factor	CP000830.1	gene	1622403	1625885	-	0.151759	1.28386	0.440744	0.349258	1	0.0961974	1	1
Dshi_1562	conserved hypothetical protein	CP000830.1	gene	1626290	1626820	-	-0.0104371	0.895729	0.148368	0.0821695	1	1	1	1
Dshi_1563	delta-aminolevulinic acid dehydratase	CP000830.1	gene	1626965	1627966	+	0.0221437	0.656517	0.393138	0.732684	1	1	1	1
Dshi_1564	hypothetical protein	CP000830.1	gene	1628155	1628724	+	0.373261	-0.127125	0.554087	-0.692652	1	1	1	1
Dshi_1565	acylase precursor	CP000830.1	gene	1628799	1631282	+	-0.257887	-0.237536	0.163548	-1.01653	1	1	1	1
Dshi_1566	GTP-binding protein	CP000830.1	gene	1631386	1632633	-	-0.205337	0.702308	0.970695	0.45373	1	1	1	1
Dshi_1567	putative protein Hfq	CP000830.1	gene	1632675	1632953	-	0.463391	0.941118	0.689132	0.502723	1	1	1	1
Dshi_1568	potassium uptake protein	CP000830.1	gene	1633034	1634542	-	0.191363	0.437073	-0.124619	0.251424	1	1	1	1
Dshi_1569	Trk system potassium uptake protein	CP000830.1	gene	1634542	1635918	-	-0.158974	0.220027	0.446985	-0.162756	1	1	1	1
Dshi_1570	conserved hypothetical protein	CP000830.1	gene	1636081	1636563	+	-0.276561	-0.585064	0.244768	-0.139742	1	1	1	1
Dshi_1571	conserved hypothetical protein	CP000830.1	gene	1636586	1637023	+	-0.251527	-0.260167	0.253004	0.265458	1	1	1	1
Dshi_1572	nitrogen assimilation regulator receiver protein	CP000830.1	gene	1637185	1638600	-	0.0264641	-0.378986	0.197034	0.298148	1	1	1	1
Dshi_1573	histidine kinase	CP000830.1	gene	1638597	1640900	-	0.183628	-0.193114	0.410348	-0.0912898	1	1	1	1
Dshi_1574	nitrogen assimilation regulator receiver protein	CP000830.1	gene	1640962	1642326	-	-0.114871	0.196776	0.176552	-0.31419	1	1	1	1
Dshi_1575	nitrogen regulation protein	CP000830.1	gene	1642326	1643399	-	0.138965	0.891764	0.808571	0.157951	1	1	1	1
Dshi_1576	tRNA-dihydrouidine synthase	CP000830.1	gene	1643396	1644397	-	-0.0938834	0.666921	0.731403	-0.560457	1	1	1	1
Dshi_1577	bifunctional enzyme ispD/ispF	CP000830.1	gene	1644540	1645742	+	0.0138953	0.580353	-0.159606	0.249755	1	1	1	1
Dshi_1578	putative phosphatidylglycerophosphatase A	CP000830.1	gene	1645739	1646227	+	-0.323304	0.215825	-0.438896	0.0811136	1	1	1	1
Dshi_1579	CinA-like protein	CP000830.1	gene	1646224	1646706	+	-0.299441	0.107504	-0.330166	-0.11642	1	1	1	1
Dshi_1580	putative polyketide cyclase / dehydrase	CP000830.1	gene	1646685	1647200	-	-0.110445	0.590628	0.359538	-0.742912	1	1	1	1
Dshi_1581	hypoxanthine phosphoribosyltransferase	CP000830.1	gene	1647224	1647760	+	-0.159218	-0.213249	0.324007	0.302263	1	1	1	1
Dshi_1582	hypothetical protein	CP000830.1	gene	1647958	1648476	-	-0.373516	-2.35283	-2.60547	0.266788	1	3.934e-08	1.49239e-08	1
Dshi_1583	lipoyl synthase	CP000830.1	gene	1648653	1649603	-	0.300236	0.413512	0.962394	-0.832826	1	1	1	1
Dshi_1584	conserved hypothetical protein	CP000830.1	gene	1649803	1650927	-	-0.285219	0.376371	-0.665927	-0.455676	1	1	1	1
Dshi_1585	conserved hypothetical protein	CP000830.1	gene	1651121	1651423	+	0.933055	0.0923454	-0.112534	1.28836	1	1	1	0.26413
Dshi_1586	trimethylamine methyltransferase	CP000830.1	gene	1651441	1652988	-	0.279829	-1.58084	-0.948335	0.654383	1	0.00116485	1	1
Dshi_1587	GMP synthase	CP000830.1	gene	1653185	1654747	+	0.130079	1.34033	0.898396	0.786314	1	0.0200926	1	1
Dshi_1588	hypothetical protein	CP000830.1	gene	1654738	1655379	+	-0.0543432	0.426262	-0.0441299	-0.0683043	1	1	1	1
Dshi_1589	hypothetical protein	CP000830.1	gene	1655376	1656263	+	0.0122232	0.819784	0.722406	0.682783	1	1	1	1
Dshi_1590	porin	CP000830.1	gene	1656339	1657472	+	0.27685	-0.653139	-0.358173	0.913901	1	1	1	1
Dshi_1591	hypothetical protein	CP000830.1	gene	1657563	1658480	+	-0.0661705	0.380153	-0.186438	0.469846	1	1	1	1
Dshi_1592	conserved hypothetical protein	CP000830.1	gene	1658518	1659390	+	0.24045	1.48044	0.794361	0.965183	1	0.0244669	1	1
Dshi_1593	homoserine O-succinyltransferase	CP000830.1	gene	1659426	1660343	+	0.46503	1.95984	1.30405	0.683875	1	3.59865e-06	0.0583056	1
Dshi_1594	putative alpha/beta hydrolase	CP000830.1	gene	1660318	1661280	+	0.00241413	0.741985	-0.0199642	0.344004	1	1	1	1
Dshi_1595	putative polyphosphate kinase 2	CP000830.1	gene	1661362	1662231	+	-0.0572602	0.454119	0.835315	0.0781111	1	1	1	1
Dshi_1596	hypothetical protein	CP000830.1	gene	1662224	1662841	+	-0.012993	0.394959	0.360454	0.0762678	1	1	1	1
Dshi_1597	spermidine/putrescine import ATP-binding protein	CP000830.1	gene	1662856	1663923	-	0.165323	0.752545	0.951878	0.822896	1	1	1	1
Dshi_1598	inner membrane ABC-transporter permease protein	CP000830.1	gene	1663920	1664726	-	0.498842	0.974259	1.03591	1.08308	1	1	1	0.740552
Dshi_1599	spermidine/putrescine transport system permease protein	CP000830.1	gene	1664723	1665604	-	0.0516743	0.122092	0.868896	-0.0115248	1	1	1	1
Dshi_1600	monooxygenase	CP000830.1	gene	1665720	1666031	-	0.0549412	1.0303	0.855595	0.924614	1	0.903981	1	1
Dshi_1601	30S ribosomal protein S9	CP000830.1	gene	1666178	1666672	-	-0.282496	2.35497	1.38746	0.510111	1	0.000667853	0.355226	1
Dshi_1602	50S ribosomal protein L13	CP000830.1	gene	1666677	1667135	-	-0.077593	2.33907	1.68866	0.168546	1	0.000962637	0.0739668	1
Dshi_1603	putative thioesterase superfamily protein	CP000830.1	gene	1667361	1667783	-	0.00216332	0.203764	1.05291	0.246359	1	1	1	1
Dshi_1604	putative enoyl-CoA hydratase	CP000830.1	gene	1667840	1668634	+	0.174091	0.116945	0.228289	1.02775	1	1	1	0.974155
Dshi_1605	lytic murein transglycosylase	CP000830.1	gene	1668641	1669249	-	0.166994	-0.0507691	-0.429068	0.175253	1	1	1	1
Dshi_1606	single stranded DNA-binding protein	CP000830.1	gene	1669410	1669916	+	0.279566	0.0276811	0.115539	0.642256	1	1	1	1
Dshi_1607	hypothetical protein	CP000830.1	gene	1669966	1671222	-	0.0892291	1.64791	1.82479	0.906644	1	1.51062e-05	1.11111e-06	1
Dshi_1608	3-dehydroquinate synthase	CP000830.1	gene	1671408	1672559	-	0.0923781	0.819383	0.257099	0.452788	1	1	1	1
Dshi_1609	shikimate kinase	CP000830.1	gene	1672630	1673187	-	-0.300241	-0.0492698	0.210639	-0.373787	1	1	1	1
Dshi_1610	conserved hypothetical protein	CP000830.1	gene	1673376	1674959	+	0.0527454	0.10467	0.28273	-0.0228427	1	1	1	1
Dshi_1611	tyrosine recombinase	CP000830.1	gene	1674956	1675882	+	0.209661	0.346373	0.0154441	0.025918	1	1	1	1
Dshi_1612	putative phosphatase	CP000830.1	gene	1675879	1676685	-	-0.238864	-3.00133	-2.48316	-1.09031	1	4.86124e-11	6.28764e-09	0.541952
Dshi_1613	UPF0053 inner membrane protein	CP000830.1	gene	1676755	1678056	+	0.315391	1.15151	0.404856	0.630295	1	0.235007	1	1
Dshi_1614	hypothetical protein	CP000830.1	gene	1678074	1679633	-	-0.0454594	-0.503072	0.644789	-0.371322	1	1	1	1
Dshi_1615	hypothetical protein	CP000830.1	gene	1680082	1680672	+	0.26931	0.985372	0.175391	0.425815	1	1	1	1
Dshi_1616	beta ketoacyl synthase	CP000830.1	gene	1680682	1681893	-	0.0533332	0.37857	-0.196606	0.219782	1	1	1	1
Dshi_1617	acyl carrier protein	CP000830.1	gene	1681897	1682166	-	0.250537	0.779742	0.375711	0.518137	1	1	1	1
Dshi_1618	UDP-3-O-[3-hydroxymyristoyl] glucosamine N-acyltransferase	CP000830.1	gene	1682224	1683315	-	0.00725314	-0.0485289	-0.356219	0.381919	1	1	1	1
Dshi_1619	hypothetical protein	CP000830.1	gene	1683367	1684977	-	0.295178	-0.975857	-1.52707	0.707501	1	1	0.00182789	1
Dshi_1620	hypothetical protein	CP000830.1	gene	1685275	1685844	+	-0.0902822	-1.22538	-0.814039	-0.886916	1	0.0852581	1	1
Dshi_1621	putative 6-phosphofructokinase isozyme 2	CP000830.1	gene	1685849	1686799	-	0.0538046	-3.79555	-2.57881	-0.377706	1	1.4361e-10	9.89246e-08	1
Dshi_1622	putative hemolysin precursor	CP000830.1	gene	1686892	1688406	-	0.362063	-6.01873	-3.36221	-0.076236	1	4.90181e-11	1.72382e-07	1
Dshi_1623	cysteine desulfurase	CP000830.1	gene	1688923	1690143	-	0.100742	0.544395	0.11945	0.535632	1	1	1	1
Dshi_1624	conserved hypothetical protein	CP000830.1	gene	1690144	1690743	-	0.392258	0.504555	0.282179	0.237388	1	1	1	1
Dshi_1625	conserved hypothetical protein	CP000830.1	gene	1690773	1691270	-	-0.173268	0.0882655	-0.279427	0.381017	1	1	1	1
Dshi_1626	sufD	CP000830.1	gene	1691270	1692553	-	-0.106434	0.0502102	-0.207633	0.993311	1	1	1	1
Dshi_1627	ATP-dependent transporter	CP000830.1	gene	1692553	1693308	-	0.024982	0.22971	-0.0227425	1.26007	1	1	1	0.115676
Dshi_1628	UPF0145 protein	CP000830.1	gene	1693326	1693640	-	0.0687544	0.182445	0.170815	1.45705	1	1	1	0.0078997
Dshi_1629	hypothetical protein	CP000830.1	gene	1693637	1693837	-	0.0595248	-0.262966	0.0601759	1.21476	1	1	1	0.2126
Dshi_1630	hypothetical protein	CP000830.1	gene	1694332	1694541	-	0.515993	-0.0562064	-0.114185	0.772505	1	1	1	1
Dshi_1631	sufB	CP000830.1	gene	1694568	1696079	-	0.654581	0.0972916	-0.0178213	0.95405	1	1	1	1
Dshi_1632	cysteine desulfurase	CP000830.1	gene	1696137	1697183	-	0.372167	-0.255374	-0.161064	0.362022	1	1	1	1
Dshi_1633	HTH-type transcriptional regulator	CP000830.1	gene	1697195	1697683	-	0.0954105	-0.649727	0.769094	0.517436	1	1	1	1
Dshi_1634	putative alpha/beta hydrolase	CP000830.1	gene	1697855	1698508	+	0.284442	1.14895	0.456765	0.448951	1	0.235007	1	1
Dshi_1635	conserved hypothetical protein	CP000830.1	gene	1698511	1698726	+	-0.0157455	0.509257	0.389932	-0.0855966	1	1	1	1
Dshi_1636	conserved hypothetical protein	CP000830.1	gene	1698812	1699540	+	0.109477	0.16787	-0.0285422	-0.155423	1	1	1	1
Dshi_1637	conserved hypothetical protein	CP000830.1	gene	1699686	1700312	+	0.780295	0.904681	0.582462	1.4368	1	1	1	0.0467026
Dshi_1638	efflux-multidrug resistance protein	CP000830.1	gene	1700339	1700668	+	0.272177	0.850605	0.248432	0.657104	1	1	1	1
Dshi_1639	hypothetical protein	CP000830.1	gene	1700730	1701272	+	0.155293	0.0766226	0.147168	0.52887	1	1	1	1
Dshi_1640	hypothetical protein	CP000830.1	gene	1701269	1701574	+	0.703777	0.372732	-0.0465364	1.02814	1	1	1	1
Dshi_1641	conserved hypothetical protein	CP000830.1	gene	1701587	1701880	-	0.133906	0.649487	-0.255894	0.90535	1	1	1	1
Dshi_1642	alanyl-tRNA synthase	CP000830.1	gene	1701885	1704548	-	0.262891	0.942955	0.433455	1.20204	1	1	1	0.143997
Dshi_1643	bacterial DNA recombination	CP000830.1	gene	1704693	1705760	-	0.105089	-0.760742	-0.846373	-0.577221	1	1	1	1
Dshi_1644	histidine kinase	CP000830.1	gene	1705935	1708274	-	0.0770595	-1.05391	-1.19323	-0.186105	1	0.721929	0.247525	1
Dshi_1645	rRNA (cytosine-C(5)-)-methyltransferase	CP000830.1	gene	1708348	1709526	-	-0.13459	0.865024	-0.131447	0.273067	1	1	1	1
Dshi_1646	inosine-5'-monophosphate dehydrogenase	CP000830.1	gene	1709530	1710984	-	-0.0132044	1.02663	0.209052	0.413992	1	0.893749	1	1
Dshi_1647	2%2C4-dihydroxyhept-2-ene-1%2C7-dioic acid aldolase	CP000830.1	gene	1711064	1711846	-	0.117026	0.353328	0.417678	0.141793	1	1	1	1
Dshi_1648	maltose/maltodextrin import ATP-binding protein	CP000830.1	gene	1712121	1713242	-	0.071835	0.980359	1.72534	-0.388568	1	1	0.00070199	1
Dshi_1649	alpha-glucosidase	CP000830.1	gene	1713282	1714940	-	0.28513	1.48901	2.188	-0.364353	1	0.0190075	1.88913e-05	1
Dshi_1650	inner membrane ABC transporter permease protein	CP000830.1	gene	1714954	1716111	-	-0.0903227	0.844002	1.73094	-1.24302	1	1	0.0028415	0.339566
Dshi_1651	inner membrane ABC transporter permease protein	CP000830.1	gene	1716129	1717133	-	-0.051712	1.36436	1.88018	-1.56267	1	0.116804	0.00172706	0.0529515
Dshi_1652	putative bacterial solute-binding protein 1 family	CP000830.1	gene	1717206	1718564	-	-0.0807501	0.954026	1.46103	-2.15035	1	1	0.0757091	0.000646415
Dshi_1653	HTH-type transcriptional regulator	CP000830.1	gene	1718787	1719851	+	0.451135	0.0472841	0.0920217	-0.145285	1	1	1	1
Dshi_1654	beta-glucosidase A	CP000830.1	gene	1719861	1721168	+	0.185669	0.0803192	-0.0609413	-0.260567	1	1	1	1
Dshi_1655	glucokinase	CP000830.1	gene	1721208	1722179	+	-0.0443646	0.71529	0.259734	-1.16765	1	1	1	0.296602
Dshi_1656	ABC-3 metal transporter	CP000830.1	gene	1722176	1723027	-	-0.157422	-0.0267788	0.173548	-0.188832	1	1	1	1
Dshi_1657	ABC-3 metal transporter	CP000830.1	gene	1723024	1723923	-	-0.0148541	0.24248	0.224221	-0.114579	1	1	1	1
Dshi_1658	metal transport system ATP-binding protein	CP000830.1	gene	1723920	1724816	-	0.104508	0.368085	0.254884	0.0898149	1	1	1	1
Dshi_1659	metal ABC transporter substrate-binding lipoprotein	CP000830.1	gene	1724839	1725729	-	0.336412	0.0609091	0.463245	-0.754934	1	1	1	1
Dshi_1660	transcriptional regulator	CP000830.1	gene	1725859	1726311	-	0.0484469	-0.555279	-0.603487	-0.295548	1	1	1	1
Dshi_1661	transcription antitermination regulatory protein	CP000830.1	gene	1726594	1727178	+	0.176242	0.422028	0.149696	0.0127846	1	1	1	1
Dshi_1662	periplasmic binding protein-like II	CP000830.1	gene	1727175	1728353	+	-0.188535	0.283916	0.175497	-0.289442	1	1	1	1
Dshi_1663	periplasmic binding protein-like II	CP000830.1	gene	1728617	1729984	+	0.781878	0.645499	0.115749	-0.0731978	1	1	1	1
Dshi_1664	putative ABC transporter permease protein	CP000830.1	gene	1730124	1731206	+	0.229632	0.468688	0.407313	0.0526618	1	1	1	1
Dshi_1665	ABC transporter	CP000830.1	gene	1731213	1732898	+	-0.0742312	0.758722	0.386819	0.548998	1	1	1	1
Dshi_1666	putative flavohemoglobin	CP000830.1	gene	1733027	1733473	+	0.196702	-2.4248	-2.05306	0.500787	1	4.89686e-06	0.000112897	1
Dshi_1667	nitrite reductase [NAD(P)H]%2C large subunit	CP000830.1	gene	1733528	1735960	+	-0.0589985	-1.64508	-1.20087	-0.610135	1	9.44526e-05	0.176815	1
Dshi_1668	assimilatory nitrite reductase [NAD(P)H]%2C small subunit	CP000830.1	gene	1735957	1736298	+	-0.564114	-1.69721	-0.750406	-0.799594	1	0.000741631	1	1
Dshi_1669	nitrate reductase	CP000830.1	gene	1736304	1738925	+	-0.448047	-1.35639	-0.351588	-1.19056	1	0.00070092	1	0.0618095
Dshi_1670	glycosyl transferase	CP000830.1	gene	1738922	1739893	+	-0.0761593	-0.49002	-0.625071	-0.119558	1	1	1	1
Dshi_1671	siroheme synthase	CP000830.1	gene	1739910	1741304	+	-0.0419022	-0.63756	-0.927658	0.382127	1	1	1	1
Dshi_1672	ribosomal RNA methyltransferase	CP000830.1	gene	1741348	1742121	-	0.0616099	0.0455248	-0.171999	-0.558695	1	1	1	1
Dshi_1673	phosphatase	CP000830.1	gene	1742093	1743274	-	-0.35429	-0.197262	-0.364242	-0.902636	1	1	1	1
Dshi_1674	conserved hypothetical protein	CP000830.1	gene	1743527	1743829	+	-0.0298965	-1.34718	-0.566528	0.412561	1	0.0645876	1	1
Dshi_1675	hypothetical protein	CP000830.1	gene	1743856	1744782	+	0.251688	-0.515728	0.00483141	0.869697	1	1	1	1
Dshi_1676	HAD-like hydrolase	CP000830.1	gene	1744794	1745453	+	0.8742	0.544221	0.38516	1.85628	1	1	1	0.000107879
Dshi_1677	putative dehypteroate synthase	CP000830.1	gene	1745450	1746439	+	0.644852	-0.212096	-0.0889256	1.30068	1	1	1	0.0823366
Dshi_1678	conserved hypothetical protein	CP000830.1	gene	1746502	1747206	+	0.259543	-0.490771	-0.367441	0.404932	1	1	1	1
Dshi_1679	conserved hypothetical protein	CP000830.1	gene	1747369	1747983	+	-0.373051	-2.07509	-1.92825	-0.609562	1	8.32682e-08	7.14876e-07	1
Dshi_1680	hypothetical protein	CP000830.1	gene	1748119	1750191	+	0.297513	-0.188322	-0.449926	0.862192	1	1	1	1
Dshi_1681	putative Thioesterase/thiol ester dehydrase-isomerase	CP000830.1	gene	1750319	1750810	+	0.238073	0.60122	0.296312	0.690076	1	1	1	1
Dshi_1682	glucose-6-phosphate isomerase	CP000830.1	gene	1750801	1752405	-	-0.231283	1.07418	0.560209	-1.05867	1	0.554175	1	0.806296
Dshi_1683	putative 6-phosphogluconolactonase	CP000830.1	gene	1752430	1753104	-	-0.156035	1.0977	0.972332	-1.41983	1	0.458987	1	0.0119243
Dshi_1684	glucose-6-phosphate 1-dehydrogenase	CP000830.1	gene	1753116	1754570	-	-0.307866	0.899251	0.97017	-1.4932	1	1	1	0.000667109
Dshi_1685	hypothetical protein	CP000830.1	gene	1754813	1755757	+	0.237223	0.936163	0.43607	0.899866	1	1	1	1
Dshi_1686	hypothetical protein	CP000830.1	gene	1755768	1756544	-	-0.225376	-0.297887	-0.198804	-0.23579	1	1	1	1
Dshi_1687	putative HNH endonuclease	CP000830.1	gene	1756672	1757268	-	-0.185679	-1.02659	-0.229763	-0.577979	1	0.901074	1	1
Dshi_1688	putative phospholipase / carboxylesterase	CP000830.1	gene	1757458	1758129	-	0.143567	0.837087	0.270229	0.26376	1	1	1	1
Dshi_1689	DNA-glycosylase family protein	CP000830.1	gene	1758126	1758758	-	0.138185	0.393422	0.210736	0.0937336	1	1	1	1
Dshi_1690	precorrin-6A reductase	CP000830.1	gene	1758740	1759486	-	-0.232672	-0.0208697	0.293245	-0.474778	1	1	1	1
Dshi_1691	cobalamin (vitamin B12) biosynthesis CbiD protein	CP000830.1	gene	1759483	1760532	-	-0.00705202	0.280559	0.378514	-0.18229	1	1	1	1
Dshi_1692	uroporphyrinogen-III C-methyltransferase	CP000830.1	gene	1760630	1761475	+	-0.2006	0.698666	0.714482	-0.452048	1	1	1	1
Dshi_1693	cobyrinic acid A%2CC-diamide synthase	CP000830.1	gene	1761472	1762767	+	-0.190512	0.448427	0.824801	0.0176456	1	1	1	1
Dshi_1694	major facilitator superfamiy transporter	CP000830.1	gene	1762829	1764055	+	-0.289685	0.189838	0.678833	-0.623679	1	1	1	1
Dshi_1695	conserved hypothetical protein	CP000830.1	gene	1764125	1764895	-	-0.261908	0.206179	-0.0885296	-0.775748	1	1	1	1
Dshi_1696	alpha-IPM synthetase/homocitrate synthase family transferase	CP000830.1	gene	1764892	1766529	-	-0.193852	0.116927	-0.0287453	-0.275453	1	1	1	1
Dshi_1697	hypothetical protein	CP000830.1	gene	1766526	1766948	-	-0.0615165	-0.318827	-0.384573	-0.0646166	1	1	1	1
Dshi_1698	cysteinyl-tRNA synthetase	CP000830.1	gene	1767125	1768501	-	0.303412	0.799713	0.650031	0.0671394	1	1	1	1
Dshi_1699	hypothetical protein	CP000830.1	gene	1768734	1769330	-	-0.135088	0.391359	-0.691807	-0.492409	1	1	1	1
Dshi_1700	short-chain dehydrogenase/reductase family protein	CP000830.1	gene	1769636	1770391	+	0.219382	0.245832	0.258809	1.14473	1	1	1	0.24681
Dshi_1701	putative high-affinity zinc uptake system membrane protein	CP000830.1	gene	1770402	1771202	-	-0.0605951	-0.886341	-0.792803	-1.08024	1	1	1	0.71933
Dshi_1702	zinc import ATP-binding protein	CP000830.1	gene	1771199	1771942	-	-0.395514	-1.32991	-1.01162	-1.09164	1	0.0574683	1	0.756785
Dshi_1703	putative zinc uptake regulation protein	CP000830.1	gene	1771939	1772436	-	0.62583	-0.305958	-0.980453	-1.06304	1	1	1	0.855278
Dshi_1704	putative high-affinity zinc uptake system protein	CP000830.1	gene	1772514	1773584	+	0.519291	-0.269164	0.560765	0.775673	1	1	1	1
Dshi_1705	conserved hypothetical protein	CP000830.1	gene	1773613	1773951	+	0.479672	0.800851	0.394668	0.971474	1	1	1	1
Dshi_1706	peptide methionine sulfoxide reductase	CP000830.1	gene	1773917	1774366	-	0.450509	1.32548	0.118038	0.88079	1	0.0119655	1	1
Dshi_1707	putative acyl-CoA N-acyltransferases (Nat) superfamily protein	CP000830.1	gene	1774366	1775166	+	-0.368066	0.27438	0.639572	0.135954	1	1	1	1
Dshi_1708	hypothetical protein	CP000830.1	gene	1775173	1775952	+	0.194515	0.56511	0.731857	0.970634	1	1	1	1
Dshi_1709	small conductance mechanosensitive channel	CP000830.1	gene	1776333	1777817	-	0.0943854	0.624885	0.195257	0.238156	1	1	1	1
Dshi_1710	putative monothiol glutaredoxin	CP000830.1	gene	1778048	1778410	-	0.814118	1.83216	0.549168	0.566469	1	6.91193e-06	1	1
Dshi_1711	hypothetical protein	CP000830.1	gene	1778403	1778669	-	0.671552	1.78321	0.451023	0.53038	1	1.42186e-05	1	1
Dshi_1712	hypothetical protein	CP000830.1	gene	1778669	1778902	-	-0.00138953	0.294126	0.192984	-0.611351	1	1	1	1
Dshi_1713	phosphoribosylformylglycinamidine synthase II	CP000830.1	gene	1779001	1781172	-	-0.0810578	0.916353	0.275809	0.131362	1	1	1	1
Dshi_1714	ABC-transporter ATP-binding protein	CP000830.1	gene	1781528	1783372	+	0.0679743	1.3208	0.742195	0.311221	1	0.0228291	1	1
Dshi_1715	hypothetical protein	CP000830.1	gene	1783558	1784403	+	0.47777	1.36462	0.831508	0.99404	1	0.00229186	1	1
Dshi_1716	hypothetical protein	CP000830.1	gene	1784400	1784858	-	-0.40536	-0.217085	0.16595	0.00620307	1	1	1	1
Dshi_1717	conserved hypothetical protein	CP000830.1	gene	1785059	1785622	+	0.0675365	0.506334	0.19785	0.187318	1	1	1	1
Dshi_1718	50S ribosomal protein L32	CP000830.1	gene	1785846	1786052	+	-0.0329588	0.668783	0.79261	0.385012	1	1	1	1
Dshi_1719	fatty acid/phospholipid synthesis protein	CP000830.1	gene	1786088	1787245	+	0.109928	1.35214	0.776512	0.47466	1	0.0218254	1	1
Dshi_1720	3-oxoacyl-[acyl-carrier-protein] synthase 3	CP000830.1	gene	1787238	1788212	+	-0.0584263	1.16853	0.496951	0.579128	1	0.188522	1	1
Dshi_1721	integration host factor subunit alpha	CP000830.1	gene	1788324	1788629	+	-0.0333375	-0.816036	-0.133742	-0.146479	1	1	1	1
Dshi_1722	hypothetical protein	CP000830.1	gene	1788669	1789406	+	-0.292495	-0.618339	-0.164001	0.419887	1	1	1	1
Dshi_1723	2'-deoxycytidine 5'-triphosphate deaminase	CP000830.1	gene	1789628	1790722	+	-0.0519525	-0.227064	0.239727	0.388144	1	1	1	1
Dshi_1724	putative segregation and condensation protein B	CP000830.1	gene	1791066	1791755	-	-0.0332305	0.39977	0.384708	0.676048	1	1	1	1
Dshi_1725	putative Segregation and condensation protein A	CP000830.1	gene	1791755	1792549	-	0.122074	0.837017	0.989712	0.914603	1	1	1	1
Dshi_1726	beta-hexosamidase	CP000830.1	gene	1792572	1793558	-	0.044861	0.404856	0.202494	-0.218985	1	1	1	1
Dshi_1727	hypothetical protein	CP000830.1	gene	1793568	1794512	-	-0.205368	-0.218946	-0.372343	-0.658688	1	1	1	1
Dshi_1728	arginyl-tRNA synthetase	CP000830.1	gene	1794601	1796346	-	0.214316	-0.140155	-0.626899	-0.352284	1	1	1	1
Dshi_1729	putative deoxyguanosinetriphosphate triphosphohydrolase	CP000830.1	gene	1796409	1797608	-	-0.213624	-0.193672	-0.149968	-0.824423	1	1	1	1
Dshi_1730	iron-sulfur cluster assembly accessory protein	CP000830.1	gene	1797652	1797984	+	-0.517029	-0.431299	0.102272	-2.22946	1	1	1	2.4954e-07
Dshi_1731	conserved hypothetical protein	CP000830.1	gene	1798047	1798658	-	-0.140858	0.949704	-0.0884871	-0.797381	1	1	1	1
Dshi_1732	putative protein methyltransferase	CP000830.1	gene	1798913	1799737	-	-0.263049	1.06715	0.912488	0.469537	1	0.688722	1	1
Dshi_1733	peptide chain release factor 1	CP000830.1	gene	1799734	1800789	-	-0.160211	1.12171	0.438137	0.0943833	1	0.506335	1	1
Dshi_1734	conserved hypothetical protein	CP000830.1	gene	1801041	1801505	-	0.29318	0.219591	-0.616191	0.283614	1	1	1	1
Dshi_1735	agmatinase	CP000830.1	gene	1801557	1802531	-	0.241314	0.328141	0.94094	0.765675	1	1	1	1
Dshi_1736	putative cell division protein ZapA	CP000830.1	gene	1802535	1802939	-	-0.210351	-0.237378	0.287755	0.293652	1	1	1	1
Dshi_1737	conserved hypothetical protein	CP000830.1	gene	1802941	1803369	-	0.0499142	-0.135068	0.638496	0.391599	1	1	1	1
Dshi_1738	transketolase 1	CP000830.1	gene	1803674	1805647	+	0.370255	1.9061	0.580051	1.26309	1	0.00124251	1	0.365854
Dshi_1739	hypothetical protein	CP000830.1	gene	1805810	1806757	-	0.14527	-0.217482	-0.178007	0.170578	1	1	1	1
Dshi_1740	glyceraldehyde-3-phosphate dehydrogenase	CP000830.1	gene	1807000	1808001	+	0.827178	0.142761	-0.406991	3.63864	1	1	1	2.60055e-07
Dshi_1741	hypothetical protein	CP000830.1	gene	1808037	1808192	+	-0.383022	-0.274979	0.186768	0.652899	1	1	1	1
Dshi_1742	glyceraldehyde-3-phosphate dehydrogenase 1	CP000830.1	gene	1808288	1809310	+	-0.406125	-0.0778074	0.0863557	-1.93488	1	1	1	4.15544e-05
Dshi_1743	hypothetical protein	CP000830.1	gene	1809314	1809916	-	0.000298825	0.237899	-0.0759897	0.559904	1	1	1	1
Dshi_1744	phosphopantetheine adenylyltransferase	CP000830.1	gene	1810248	1810763	-	0.120649	0.0883757	-0.228556	0.639641	1	1	1	1
Dshi_1745	hypothetical protein	CP000830.1	gene	1810852	1811286	-	0.276726	-0.815393	-0.575667	0.843711	1	1	1	1
Dshi_1746	HTH-type transcriptional regulator	CP000830.1	gene	1811339	1812232	-	-0.0314784	-0.210158	0.368601	0.0585898	1	1	1	1
Dshi_1747	acylating methylmalonate-semialdehyde dehydrogenase	CP000830.1	gene	1812332	1813831	+	0.0109035	-0.839955	0.156423	2.07282	1	1	1	0.00242201
Dshi_1748	hypothetical protein	CP000830.1	gene	1813903	1814532	-	0.348378	-1.8326	-0.148347	-1.04784	1	6.91193e-06	1	0.899918
Dshi_1749	carboxylate-amine ligase	CP000830.1	gene	1814843	1815970	+	0.399118	0.0459892	0.00735835	0.619893	1	1	1	1
Dshi_1750	acyl-CoA dehydrogenase	CP000830.1	gene	1816051	1817196	+	0.00676882	-0.740511	0.154585	0.566734	1	1	1	1
Dshi_1751	enoyl-CoA hydratase/isomerase family protein	CP000830.1	gene	1817193	1818239	+	-0.15504	-0.610629	0.242354	0.556546	1	1	1	1
Dshi_1752	3-hydroxyisobutyrate dehydrogenase	CP000830.1	gene	1818236	1819111	+	-0.068908	-0.655076	0.0964815	0.948779	1	1	1	1
Dshi_1753	enoyl-CoA hydratase	CP000830.1	gene	1819173	1819949	-	0.23951	-0.598372	-0.247412	0.441564	1	1	1	1
Dshi_1754	hypothetical protein	CP000830.1	gene	1820040	1820456	-	0.211985	0.673371	0.246003	0.426106	1	1	1	1
Dshi_1755	putative tRNA pseudouridine synthase B	CP000830.1	gene	1820449	1820655	-	0.275667	0.186352	0.646423	0.693874	1	1	1	1
Dshi_1756	putative carboxylesterase	CP000830.1	gene	1820645	1821166	-	-0.19966	-0.0102665	0.183585	0.284091	1	1	1	1
Dshi_1757	hypothetical protein	CP000830.1	gene	1821157	1821768	-	-0.491333	-0.14568	0.333972	-1.08865	1	1	1	0.756554
Dshi_1758	cytochrome c-type biogenesis protein	CP000830.1	gene	1821878	1822360	-	0.0353213	-0.193134	-0.255639	-0.852011	1	1	1	1
Dshi_1759	N-acetyl-gamma-glutamyl-phosphate reductase	CP000830.1	gene	1822376	1823401	-	0.052302	0.146324	-0.0689983	-0.250461	1	1	1	1
Dshi_1760	glutamate racemase	CP000830.1	gene	1823438	1824259	-	0.216558	0.673415	0.278343	0.441759	1	1	1	1
Dshi_1761	putative acyltransferase	CP000830.1	gene	1824259	1825137	-	-0.0636726	-0.103877	-0.0646971	0.371965	1	1	1	1
Dshi_1762	putative indolepyruvate oxidoreductase	CP000830.1	gene	1825196	1828603	-	0.0227138	-1.04671	-0.32608	1.84992	1	0.789213	1	0.000131924
Dshi_1763	HTH-type transcriptional regulator	CP000830.1	gene	1828760	1829662	+	0.353805	0.734119	0.448125	-0.514981	1	1	1	1
Dshi_1764	putative hydrolase	CP000830.1	gene	1829905	1830690	+	-0.144667	-0.428843	0.591012	-1.21262	1	1	1	0.22126
Dshi_1765	putative multidrug export ATP-binding/permease protein	CP000830.1	gene	1830691	1832526	-	0.0802725	0.358927	0.618629	-0.197844	1	1	1	1
Dshi_1766	hypothetical protein	CP000830.1	gene	1832580	1834175	-	-0.370384	-0.809661	-0.356832	-0.846675	1	1	1	1
Dshi_1767	putative lysine carboxylase	CP000830.1	gene	1834326	1834865	+	0.0555537	0.823806	0.125829	0.430247	1	1	1	1
Dshi_1768	KHG/KDPG aldolase	CP000830.1	gene	1835047	1835688	-	-0.411705	1.0627	0.400126	-2.28209	1	0.674924	1	4.87799e-06
Dshi_1769	phosphogluconate dehydratase	CP000830.1	gene	1835700	1837505	-	-0.340985	1.04115	0.526711	-2.10626	1	0.790311	1	6.87919e-06
Dshi_1770	hypothetical protein	CP000830.1	gene	1837632	1837898	+	0.649823	1.71821	1.61581	-2.96501	1	0.00934234	0.0320214	3.24051e-05
Dshi_1771	conserved hypothetical protein	CP000830.1	gene	1838034	1839236	+	0.0795316	0.989894	1.05268	-1.05009	1	1	1	0.929232
Dshi_1772	conserved hypothetical protein	CP000830.1	gene	1839233	1839772	+	-0.108654	0.736431	0.38645	-0.429585	1	1	1	1
Dshi_1773	putative metalloprotease	CP000830.1	gene	1839968	1840660	-	-0.212097	0.00797265	0.499731	-1.04768	1	1	1	0.829909
Dshi_1774	conserved hypothetical protein	CP000830.1	gene	1840700	1840987	-	0.679578	0.817334	0.0794985	0.765512	1	1	1	1
Dshi_1775	putative glutamate--ammonia ligase adenyltransferase	CP000830.1	gene	1841055	1843865	-	-0.155949	0.062496	0.445749	0.192127	1	1	1	1
Dshi_1776	hypothetical protein	CP000830.1	gene	1844200	1844541	+	0.581607	1.40495	-0.43647	0.192451	1	0.0123846	1	1
Dshi_1777	ATP-dependent protease La	CP000830.1	gene	1844619	1847027	-	-0.0312605	0.078245	0.199548	0.245859	1	1	1	1
Dshi_1778	hypothetical protein	CP000830.1	gene	1847401	1848006	+	0.475376	-3.66251	-1.20128	-0.474195	1	1.35641e-11	0.129938	1
Dshi_1779	acetolactate synthase isozyme 3 large subunit	CP000830.1	gene	1848348	1850105	+	0.154937	1.01454	0.925072	2.63842	1	1	1	6.43043e-06
Dshi_1780	hypothetical protein	CP000830.1	gene	1850105	1850416	+	0.0715624	1.47934	1.71336	2.65239	1	0.134449	0.0523671	0.000297384
Dshi_1781	acetolactate synthase isozyme 3 small subunit	CP000830.1	gene	1850474	1851046	+	-0.146488	1.23799	1.2204	2.5299	1	0.19483	0.362037	6.14605e-06
Dshi_1782	putative ring-hydroxylating dioxygenase subunit alpha	CP000830.1	gene	1851151	1852302	+	0.258963	-1.26133	0.0101463	1.14369	1	0.130255	1	0.39248
Dshi_1783	conserved hypothetical protein	CP000830.1	gene	1852555	1852800	-	0.0230736	-1.22694	-1.0988	-1.02127	1	0.148077	0.814569	1
Dshi_1784	putative RNA polymerase sigma factor	CP000830.1	gene	1853035	1853577	+	0.529561	0.236926	0.709696	0.18228	1	1	1	1
Dshi_1785	vitamin B12-dependent ribonucleotide reductase	CP000830.1	gene	1854290	1857964	-	0.0498381	-0.20126	0.0242722	-0.000399577	1	1	1	1
Dshi_1786	hypothetical protein	CP000830.1	gene	1858657	1859097	+	-0.131771	-3.00466	-1.44685	1.07674	1	4.12411e-11	0.000695755	0.58572
Dshi_1787	conserved hypothetical protein	CP000830.1	gene	1859391	1859876	-	-0.259955	-1.72006	-0.55264	-0.531325	1	1.3909e-05	1	1
Dshi_1788	putative cold shock protein	CP000830.1	gene	1859873	1860394	-	-0.0670219	-1.63215	-0.473614	-0.840001	1	1.45909e-05	1	1
Dshi_1789	pyridoxamine 5'-phosphate oxidase	CP000830.1	gene	1860527	1861132	-	0.287788	1.37634	0.676286	0.0370902	1	0.0699398	1	1
Dshi_1790	NADH dependent enoyl-[acyl-carrier-protein] reductase	CP000830.1	gene	1861237	1862055	+	-0.0249604	-0.379947	0.306454	-1.42009	1	1	1	0.0150603
Dshi_1791	putative LysE type translocator	CP000830.1	gene	1862057	1862668	+	-0.615201	-1.39465	-0.428527	-1.63839	1	0.00505302	1	0.000462989
Dshi_1792	putative LysE type translocator	CP000830.1	gene	1862665	1863276	+	-0.360249	-0.706756	-0.0157787	-1.60301	1	1	1	0.00381499
Dshi_1793	xanthine phosphoribosyltransferase	CP000830.1	gene	1863339	1863842	+	-0.160249	0.811315	0.540795	0.0266042	1	1	1	1
Dshi_1794	aminotransferase	CP000830.1	gene	1863844	1865025	+	-0.241563	0.347066	0.242941	0.0240709	1	1	1	1
Dshi_1795	putative peptidyl-prolyl cis-trans isomerase	CP000830.1	gene	1865219	1867063	+	0.0956002	0.927389	0.475331	0.39362	1	1	1	1
Dshi_1796	anthranilate synthase component 1	CP000830.1	gene	1867111	1868640	+	-0.252689	0.58476	0.20613	-0.0739553	1	1	1	1
Dshi_1797	hypothetical protein	CP000830.1	gene	1868767	1870593	-	-0.491829	-0.1764	-0.0325915	-0.819603	1	1	1	1
Dshi_1798	anthranilate synthase component II	CP000830.1	gene	1870777	1871382	+	-0.167766	0.627205	0.697069	0.244238	1	1	1	1
Dshi_1799	anthranilate phosphoribosyltransferase	CP000830.1	gene	1871379	1872398	+	-0.27732	0.569251	0.544835	0.383266	1	1	1	1
Dshi_1800	indole-3-glycerol phosphate synthase	CP000830.1	gene	1872395	1873210	+	-0.0203066	0.647477	0.497025	0.366125	1	1	1	1
Dshi_1801	molybdenum cofactor biosynthesis protein C	CP000830.1	gene	1873207	1873683	+	-0.424159	0.162383	0.00431616	0.263797	1	1	1	1
Dshi_1802	molybdopterin biosynthesis protein	CP000830.1	gene	1873680	1874888	+	-0.596616	0.328999	0.1714	-0.0186213	1	1	1	1
Dshi_1803	lexA repressor	CP000830.1	gene	1875043	1875738	+	-0.340315	-2.47859	-0.807236	-1.65849	1	9.41822e-10	1	0.000131924
Dshi_1804	putative competence protein	CP000830.1	gene	1875927	1878011	-	-0.557008	-0.32911	-1.98264	-2.41557	1	1	4.76804e-06	2.32626e-06
Dshi_1805	glutamyl-tRNA synthase	CP000830.1	gene	1878120	1879535	+	-0.225577	-0.0582754	0.0721969	-0.703208	1	1	1	1
Dshi_1806	citrate synthase	CP000830.1	gene	1879651	1880943	+	-0.0142938	-0.031619	0.429123	-0.289073	1	1	1	1
Dshi_1807	putative universal stress protein	CP000830.1	gene	1881214	1881651	+	0.133012	-1.30673	-0.924312	-0.14179	1	0.0625558	1	1
Dshi_1808	putative sodium:alanine symporter family protein	CP000830.1	gene	1881663	1883201	+	0.244343	-0.721075	-0.823162	0.000577266	1	1	1	1
Dshi_1809	UvrABC system protein A	CP000830.1	gene	1883361	1886222	-	-0.124515	-0.540802	-0.116505	-0.910919	1	1	1	1
Dshi_1810	putative major facilitator superfamily transport protein	CP000830.1	gene	1886324	1887496	-	-0.187891	0.424782	0.173347	-0.936471	1	1	1	1
Dshi_1811	dihydrolipoyl dehydrogenase	CP000830.1	gene	1887561	1888958	-	0.291092	0.299021	-0.185219	-0.0865455	1	1	1	1
Dshi_1812	hypothetical protein	CP000830.1	gene	1889023	1889616	-	-0.163422	-0.339852	0.140361	0.523258	1	1	1	1
Dshi_1813	major facilitator superfamiy transporter	CP000830.1	gene	1889690	1890979	-	0.053252	-0.657261	-0.390439	0.289309	1	1	1	1
Dshi_1814	hypothetical protein	CP000830.1	gene	1891703	1892863	+	0.2564	0.215082	0.11509	0.309626	1	1	1	1
Dshi_1815	putative transcriptional regulator	CP000830.1	gene	1893248	1894045	-	0.311472	0.46854	-0.0316406	0.430412	1	1	1	1
Dshi_1816	mscS family protein	CP000830.1	gene	1894133	1895479	-	-0.0353929	-0.28981	0.129907	0.594546	1	1	1	1
Dshi_1817	pirin-like protein	CP000830.1	gene	1895702	1896640	-	0.394776	0.638054	-0.275197	1.08863	1	1	1	0.491118
Dshi_1818	hypothetical protein	CP000830.1	gene	1896712	1896984	-	0.151407	1.55387	0.331008	1.48676	1	0.00132906	1	0.0107997
Dshi_1819	putative transcriptional regulator	CP000830.1	gene	1897085	1897816	-	0.679663	1.51199	0.63436	1.91315	1	0.128766	1	0.0273832
Dshi_1820	putative mannosyl-3-phosphoglycerate phosphatase	CP000830.1	gene	1898151	1898933	+	-0.198117	0.389331	-0.176977	-0.347957	1	1	1	1
Dshi_1821	conserved hypothetical protein	CP000830.1	gene	1898926	1900176	+	0.199026	0.653671	0.835639	0.476617	1	1	1	1
Dshi_1822	putative arsenic resistance protein	CP000830.1	gene	1900181	1901206	+	-0.0123631	0.233502	1.09494	0.172565	1	1	0.863984	1
Dshi_1823	hypothetical protein	CP000830.1	gene	1901376	1902356	-	0.150942	0.16773	0.352578	0.0320442	1	1	1	1
Dshi_1824	putative sucrose phosphorylase	CP000830.1	gene	1902502	1904265	-	0.0539168	0.175444	-0.0787483	0.368198	1	1	1	1
Dshi_1825	phosphate acetyl transferase	CP000830.1	gene	1904769	1905794	-	-0.213084	0.130957	-0.76158	-0.597511	1	1	1	1
Dshi_1826	hypothetical protein	CP000830.1	gene	1905847	1906206	-	-0.461665	0.340553	-0.244078	-0.065924	1	1	1	1
Dshi_1827	conserved hypothetical protein 698	CP000830.1	gene	1906223	1907263	-	0.303692	0.363929	-0.248059	-0.733803	1	1	1	1
Dshi_1828	sulfoacetaldehyde acetyltransferase	CP000830.1	gene	1907402	1909183	-	-0.18083	-0.0925808	-0.599959	-0.329554	1	1	1	1
Dshi_1829	putative FAD-dependent oxidoreductase	CP000830.1	gene	1909208	1910602	-	0.0265828	0.483421	-0.128469	0.0280508	1	1	1	1
Dshi_1830	conserved hypothetical protein	CP000830.1	gene	1910630	1911016	-	0.463715	0.648027	-0.237739	0.547454	1	1	1	1
Dshi_1831	putative universal stress protein	CP000830.1	gene	1911041	1911544	-	0.626794	0.129572	-0.493202	-0.133645	1	1	1	1
Dshi_1832	sialic acid TRAP transporter permease protein	CP000830.1	gene	1911569	1912909	-	-0.0891475	-0.966935	-1.23621	-0.974399	1	1	0.161547	1
Dshi_1833	putative TRAP transporter	CP000830.1	gene	1912909	1913475	-	0.883952	-2.90709	-2.56798	0.19928	1	1.28252e-09	2.57526e-08	1
Dshi_1834	putative sialic acid-binding periplasmic protein	CP000830.1	gene	1913539	1914555	-	0.154223	-0.120822	-0.0158176	-0.550149	1	1	1	1
Dshi_1835	putative transcriptional regulator	CP000830.1	gene	1914712	1916187	+	0.325333	-0.104022	-0.171848	0.129024	1	1	1	1
Dshi_1836	hypothetical protein	CP000830.1	gene	1916867	1917976	+	-0.635851	-2.87535	-1.99229	-2.26322	1	3.61989e-09	5.1383e-06	1.26689e-06
Dshi_1837	yjeF related protein	CP000830.1	gene	1917978	1919549	-	-0.379999	-0.875864	-0.703515	-0.893262	1	1	1	1
Dshi_1838	putative nitrogen regulation protein PII	CP000830.1	gene	1919720	1920058	+	-0.00235723	0.269211	0.367837	0.576521	1	1	1	1
Dshi_1839	glutamine synthetase	CP000830.1	gene	1920126	1921532	+	0.281012	0.654815	0.551899	0.757025	1	1	1	1
Dshi_1840	hypothetical protein	CP000830.1	gene	1921699	1922916	+	-0.0277987	0.902531	0.912743	0.974447	1	1	1	1
Dshi_1841	conserved hypothetical protein	CP000830.1	gene	1923108	1923518	-	0.806411	-0.792707	-0.48608	0.253811	1	1	1	1
Dshi_1842	adenylosuccinate lyase	CP000830.1	gene	1923555	1924907	+	-0.115807	1.01984	0.191424	0.393197	1	1	1	1
Dshi_1843	hypothetical protein	CP000830.1	gene	1925007	1925174	+	0.104603	-0.334462	-0.436783	-0.202295	1	1	1	1
Dshi_1844	hypothetical protein	CP000830.1	gene	1925279	1925812	+	-0.0404809	-0.230198	0.0238774	-0.586648	1	1	1	1
Dshi_1845	putative flagellar motor switch protein fliG	CP000830.1	gene	1925869	1926918	+	-0.246049	-2.08544	-2.20457	-0.648754	1	4.45073e-06	1.51336e-06	1
Dshi_1846	conserved hypothetical protein	CP000830.1	gene	1927300	1927743	+	-0.00139497	-0.396751	-1.88306	-0.868794	1	1	0.000701499	1
Dshi_1847	hypothetical protein	CP000830.1	gene	1927842	1928210	+	0.351737	0.221772	0.437535	0.253705	1	1	1	1
Dshi_1848	hypothetical protein	CP000830.1	gene	1928185	1928493	+	0.499194	0.525382	0.94988	1.25125	1	1	1	0.226146
Dshi_1849	nitrile hydratse subunit alpha	CP000830.1	gene	1928483	1929094	+	0.179875	0.230668	0.601024	0.680602	1	1	1	1
Dshi_1850	hypothetical protein DUF1223	CP000830.1	gene	1929104	1929808	-	-0.0493187	0.0466152	-0.651309	-0.0395276	1	1	1	1
Dshi_1851	aconitate hydratase 1	CP000830.1	gene	1930031	1932817	+	0.0819419	0.381398	0.378891	-0.519209	1	1	1	1
Dshi_1852	putative thioredoxin	CP000830.1	gene	1932907	1933446	-	-0.324028	0.241209	0.308092	-0.401375	1	1	1	1
Dshi_1853	heme exporter protein C	CP000830.1	gene	1933597	1934328	-	-0.374563	0.164296	0.107301	-0.952689	1	1	1	1
Dshi_1854	heme exporter protein B	CP000830.1	gene	1934384	1935040	-	0.33019	0.90938	0.0819258	0.187727	1	1	1	1
Dshi_1855	cytochrome c biogenesis ATP-binding export protein	CP000830.1	gene	1935037	1935654	-	-0.0193545	0.728129	-0.0890163	-0.528996	1	1	1	1
Dshi_1856	hypothetical protein DUF498	CP000830.1	gene	1935699	1936058	-	-0.035313	0.697186	-0.190157	0.112365	1	1	1	1
Dshi_1857	hypothetical protein	CP000830.1	gene	1936069	1936821	-	-0.350611	0.380951	-0.288903	-0.691969	1	1	1	1
Dshi_1858	protein-export membrane protein	CP000830.1	gene	1936814	1937776	-	-0.0359831	0.712319	0.128229	0.312221	1	1	1	1
Dshi_1859	protein-export membrane protein SecD	CP000830.1	gene	1937778	1939442	-	0.00993724	1.02172	0.371319	0.569389	1	0.896623	1	1
Dshi_1860	preprotein translocase subunit	CP000830.1	gene	1939449	1939766	-	-0.0407157	0.836777	0.556635	0.576739	1	1	1	1
Dshi_1861	hypothetical protein	CP000830.1	gene	1940020	1940709	+	-0.0468332	-1.29118	-1.07359	-1.2073	1	0.106877	1	0.331489
Dshi_1862	hypothetical protein	CP000830.1	gene	1940803	1941114	+	0.190075	-0.553914	-0.96008	-0.638154	1	1	1	1
Dshi_1863	seryl-tRNA synthetase	CP000830.1	gene	1941457	1942752	+	-0.187069	0.184129	-0.113859	-0.128537	1	1	1	1
Dshi_1864	putative membrane-bound lytic murein transglycosylase	CP000830.1	gene	1942814	1943926	+	0.226844	0.723479	0.811525	0.644187	1	1	1	1
Dshi_1865	hypothetical protein	CP000830.1	gene	1944045	1944914	-	0.019088	-1.63133	-0.980249	-0.0168489	1	9.95844e-05	1	1
Dshi_1866	conserved hypothetical protein	CP000830.1	gene	1945208	1946029	-	0.453707	-1.33129	-0.663191	0.299453	1	0.0532894	1	1
Dshi_1867	glutamine synthetase 3	CP000830.1	gene	1946164	1947480	-	0.50257	-0.325674	-0.747458	1.10812	1	1	1	0.798124
Dshi_1868	putative glutamate synthase large subunit-like protein	CP000830.1	gene	1947542	1948876	-	0.257475	-0.245339	-0.679075	0.388161	1	1	1	1
Dshi_1869	putative glutamate synthase	CP000830.1	gene	1948897	1949574	-	0.619799	-0.132676	-0.469568	1.08038	1	1	1	0.751074
Dshi_1870	putative glutamine amidotransferase	CP000830.1	gene	1949574	1950500	-	0.577066	-0.298259	-0.70828	0.951995	1	1	1	1
Dshi_1871	putative HTH-type transcriptional regulator	CP000830.1	gene	1950576	1951223	-	0.0255165	0.545665	0.185559	0.572893	1	1	1	1
Dshi_1872	putative soluble aldose sugar dehydrogenase	CP000830.1	gene	1951375	1952643	-	0.419325	0.793488	0.321431	1.41048	1	1	1	0.0588509
Dshi_1873	putative cytochrome c	CP000830.1	gene	1952797	1953105	-	0.527402	0.244532	0.0848281	1.25729	1	1	1	0.0457971
Dshi_1874	putative regulatory protein	CP000830.1	gene	1953173	1953769	-	-0.12895	-0.502386	0.0740083	-0.861703	1	1	1	1
Dshi_1875	putative inner membrane protein	CP000830.1	gene	1953908	1954423	+	-0.271816	-0.528337	-1.15308	-1.30401	1	1	0.731068	0.266495
Dshi_1876	putative glutaredoxin 3	CP000830.1	gene	1954483	1954755	+	0.352978	0.0956427	-1.14116	-0.470708	1	1	0.753277	1
Dshi_1877	conserved hypothetical protein	CP000830.1	gene	1954772	1956046	-	0.337196	0.101026	0.250951	0.453509	1	1	1	1
Dshi_1878	hypothetical protein	CP000830.1	gene	1956140	1957117	-	-0.399184	-0.343275	-1.06694	0.458505	1	1	1	1
Dshi_1879	conserved hypothetical protein	CP000830.1	gene	1957234	1958421	-	0.300245	-0.700346	-0.962299	0.81055	1	1	1	1
Dshi_1880	conserved hypothetical protein	CP000830.1	gene	1958425	1958592	-	0.747081	-0.67112	-0.314473	1.17337	1	1	1	0.791938
Dshi_1881	conserved hypothetical protein	CP000830.1	gene	1958592	1959968	-	0.143331	-1.81224	-1.40923	0.770607	1	1.89832e-06	0.00172706	1
Dshi_1882	putative acetyltransferase	CP000830.1	gene	1959965	1960423	-	-0.0361378	-2.54925	-1.68494	-0.0480961	1	2.56047e-09	2.90819e-05	1
Dshi_1883	putative clpA/clpB family protein	CP000830.1	gene	1960643	1961485	-	0.268044	1.32563	0.552455	1.03752	1	0.028598	1	0.974155
Dshi_1884	putative DnaK suppressor protein	CP000830.1	gene	1961615	1962088	+	0.360073	0.571024	0.353325	0.908952	1	1	1	1
Dshi_1885	putative salicylate hydroxylase	CP000830.1	gene	1962221	1963390	+	0.160513	0.315515	-0.461803	0.0599868	1	1	1	1
Dshi_1886	putative Exodeoxyribonuclease III	CP000830.1	gene	1963398	1964177	-	-0.086699	0.939578	0.548506	0.546392	1	1	1	1
Dshi_1887	putative ribonuclease D	CP000830.1	gene	1964382	1965539	-	-0.244254	0.0318711	-0.263258	-0.912191	1	1	1	1
Dshi_1888	phosphoribosylglycinamide formyltransferase	CP000830.1	gene	1965637	1966230	-	0.57445	1.5858	0.546669	0.940303	1	0.030549	1	1
Dshi_1889	phosphoribosylformylglycinamidine cyclo ligase	CP000830.1	gene	1966227	1967288	-	-0.0901204	1.06252	0.379099	0.547249	1	0.818988	1	1
Dshi_1890	hypothetical protein	CP000830.1	gene	1967456	1968577	-	-0.222614	-2.20684	-1.49751	-2.72581	1	3.99301e-05	0.0402862	5.5862e-05
Dshi_1891	putative flavohemoglobin / bacterial hemoglobin	CP000830.1	gene	1968779	1969207	+	-0.212049	0.324072	0.080702	-0.00283305	1	1	1	1
Dshi_1892	conserved hypothetical protein	CP000830.1	gene	1969284	1970432	+	-0.25316	-3.18149	-3.7848	-3.34374	1	1.8998e-10	8.90867e-11	3.85518e-08
Dshi_1893	LOV-regulator%2C Blue-light sensing	CP000830.1	gene	1970454	1973216	+	-0.209993	-0.809016	-1.12716	-1.02649	1	1	0.316369	0.976733
Dshi_1894	putative response regulator receiver protein	CP000830.1	gene	1973228	1973842	+	-0.313192	-0.568487	-0.669662	-0.47776	1	1	1	1
Dshi_1895	hypothetical protein	CP000830.1	gene	1973861	1976413	-	-0.10926	-1.62183	-2.00072	-1.64816	1	0.000193944	2.04046e-06	0.000435604
Dshi_1896	GDP-mannose 6-dehydrogenase	CP000830.1	gene	1976442	1977851	-	0.121922	-0.886737	-2.35839	-2.43042	1	1	1.80683e-05	3.2551e-05
Dshi_1897	alginate biosynthesis protein	CP000830.1	gene	1978068	1979498	-	-0.169389	-3.89891	-4.35938	-3.64893	1	1.82957e-07	1.86468e-07	6.96474e-06
Dshi_1898	putative glycosyltransferase alg8	CP000830.1	gene	1979617	1981209	-	-0.41877	-2.17713	-2.05013	-2.44026	1	8.74227e-06	4.18891e-05	1.44528e-05
Dshi_1899	hypothetical protein	CP000830.1	gene	1981196	1982602	-	-0.155911	-1.41444	-1.99057	-2.58796	1	0.01776	2.45946e-05	9.92338e-07
Dshi_1900	phosphomannomutase/phosphoglucomutase	CP000830.1	gene	1982818	1984188	+	-0.28314	-0.23628	-0.586713	0.0746518	1	1	1	1
Dshi_1901	hypothetical protein	CP000830.1	gene	1984363	1984953	+	0.188421	-1.67408	-1.89762	-2.34226	1	0.0135811	0.00511997	0.00164723
Dshi_1902	putative poly(beta-D-mannuronate) O-acetylase	CP000830.1	gene	1984955	1986331	+	-0.390065	-1.75478	-1.54475	-1.6299	1	0.00115556	0.0159232	0.0131042
Dshi_1903	putative alginate biosynthesis protein algJ	CP000830.1	gene	1986343	1987356	+	0.252715	-0.905507	-1.76575	-1.11326	1	1	0.00013194	0.590895
Dshi_1904	hypothetical protein	CP000830.1	gene	1987353	1988663	+	0.370417	-0.679257	-1.52272	-0.723879	1	1	0.00325469	1
Dshi_1905	hypothetical protein	CP000830.1	gene	1989272	1990372	+	0.328445	-0.974015	-0.915585	-0.568259	1	1	1	1
Dshi_1906	hypothetical protein	CP000830.1	gene	1990560	1990841	+	-0.263134	-0.310894	0.975545	-0.648139	1	1	1	1
Dshi_1907	hypothetical protein	CP000830.1	gene	1990957	1992414	+	-0.217262	-0.670226	0.124214	-1.39358	1	1	1	0.0161148
Dshi_1908	hypothetical protein	CP000830.1	gene	1992667	1993284	+	-0.0664129	-1.12156	-0.323408	-0.382761	1	0.372907	1	1
Dshi_1909	hypothetical protein	CP000830.1	gene	1993959	1994612	-	0.630614	0.176114	0.219512	0.198127	1	1	1	1
Dshi_1910	hypothetical protein	CP000830.1	gene	1995268	1995951	+	0.294645	-0.245333	-0.748662	0.215482	1	1	1	1
Dshi_1911	hypothetical protein	CP000830.1	gene	1995938	1996333	+	0.0365295	-1.05659	-0.922791	-0.539829	1	0.840469	1	1
Dshi_1912	hypothetical protein	CP000830.1	gene	1996336	1996743	+	0.0158644	-0.742133	-0.848767	-0.406966	1	1	1	1
Dshi_1913	putative insertion element	CP000830.1	gene	1996738	1997559	-	0.369336	-0.546968	-0.534373	0.566545	1	1	1	1
Dshi_1914	putative insertion element / transposase	CP000830.1	gene	1997583	1997849	-	-0.0659041	-1.39541	-0.509778	0.497089	1	0.0173369	1	1
Dshi_1915	hypothetical protein	CP000830.1	gene	1998356	1999138	+	-0.0761836	-0.410207	0.0331322	0.115257	1	1	1	1
Dshi_1916	hypothetical protein	CP000830.1	gene	1999123	1999854	+	0.0676616	-0.0829535	-0.136032	0.286833	1	1	1	1
Dshi_1917	putative modification methylase	CP000830.1	gene	1999930	2001378	+	-0.0547337	-0.307143	0.501028	-0.304616	1	1	1	1
Dshi_1918	putative modification methylase	CP000830.1	gene	2001559	2002620	+	0.173483	0.40368	0.711766	-0.0181325	1	1	1	1
Dshi_1919	hypothetical protein	CP000830.1	gene	2002691	2004421	+	0.121064	-0.0216322	0.532822	0.5938	1	1	1	1
Dshi_1920	hypothetical protein	CP000830.1	gene	2005076	2005981	-	0.362222	0.651007	0.530831	0.704665	1	1	1	1
Dshi_1921	histidine kinase	CP000830.1	gene	2006027	2007346	+	-0.160956	-0.167909	-0.0557276	-0.142319	1	1	1	1
Dshi_1922	hypothetical protein	CP000830.1	gene	2007318	2007611	-	0.394784	-1.54942	-1.80964	-0.733309	1	0.0894293	0.0265581	1
Dshi_1923	conserved hypothetical protein	CP000830.1	gene	2007881	2009116	+	0.317207	0.117482	2.64436	-0.945872	1	1	8.10491e-09	1
Dshi_1924	putative TRAP transporter solute receptor	CP000830.1	gene	2009151	2010203	+	0.395074	0.214022	2.22253	-0.411174	1	1	3.35126e-07	1
Dshi_1925	putative ATPase	CP000830.1	gene	2010233	2012482	-	-0.0878911	-0.145246	-0.0471243	-0.582982	1	1	1	1
Dshi_1926	primosomal protein N'	CP000830.1	gene	2012570	2014753	-	-0.456195	-0.0362709	-0.00645846	-0.353918	1	1	1	1
Dshi_1927	transaldolase	CP000830.1	gene	2014831	2015484	+	0.150244	0.831707	0.469452	-0.217331	1	1	1	1
Dshi_1928	conserved hypothetical protein DUF484	CP000830.1	gene	2015542	2016249	+	-0.0835373	-0.138246	-0.138062	-0.586227	1	1	1	1
Dshi_1930	putative integral membrane protein DUF6	CP000830.1	gene	2017199	2018038	-	0.177671	0.348605	-0.774312	-0.43331	1	1	1	1
Dshi_1931	conserved hypothetical protein	CP000830.1	gene	2018101	2018352	-	-0.588551	-0.208835	-0.340786	-1.28774	1	1	1	0.446694
Dshi_1932	putative glutathione S-transferase family protein	CP000830.1	gene	2018349	2019218	-	-0.24437	-0.17592	-0.737228	-0.793768	1	1	1	1
Dshi_1933	isoleucyl-tRNA synthetase	CP000830.1	gene	2019318	2022293	-	-0.100468	1.63183	0.350333	0.647226	1	0.00450505	1	1
Dshi_1934	hypothetical protein	CP000830.1	gene	2022645	2023316	+	0.361077	-0.324071	-1.09039	2.48152	1	1	0.920294	3.06409e-06
Dshi_1935	putative thioredoxin reductase trxB with an additional cyclic nucleotide-monophosphate binding domain	CP000830.1	gene	2023345	2024964	-	-0.0816726	0.181498	0.071416	-0.144934	1	1	1	1
Dshi_1936	conserved hypothetical protein	CP000830.1	gene	2024978	2025994	-	-0.114725	0.335601	0.138167	-0.212752	1	1	1	1
Dshi_1937	YcjX-like family protein	CP000830.1	gene	2025991	2027403	-	-0.16164	0.562498	0.179934	-0.272939	1	1	1	1
Dshi_1938	pseudouridine synthase A	CP000830.1	gene	2027520	2028293	+	0.382988	1.704	0.0476779	0.218052	1	2.80907e-05	1	1
Dshi_1939	putative ABC transporter permease protein	CP000830.1	gene	2028410	2029231	-	-0.330841	0.223347	0.651268	0.669444	1	1	1	1
Dshi_1940	ABC transporter ATP binding protein	CP000830.1	gene	2029271	2030071	-	0.505487	0.958954	1.14859	1.50715	1	1	0.40988	0.00503684
Dshi_1941	NMT1/THI5 family protein	CP000830.1	gene	2030122	2031135	-	0.263701	0.632859	1.05327	1.62048	1	1	1	0.00933804
Dshi_1942	putative GSCFA family protein	CP000830.1	gene	2031291	2032652	-	0.0506584	0.869646	0.896981	1.03768	1	1	1	0.944132
Dshi_1943	cytosine deaminase	CP000830.1	gene	2032700	2033968	-	-0.278606	0.580139	0.221446	0.0636162	1	1	1	1
Dshi_1944	putative methyltransferase	CP000830.1	gene	2033976	2034707	-	0.13808	1.03013	0.153841	-0.120442	1	0.840142	1	1
Dshi_1945	putative permease component of branched-chain amino acid transport system	CP000830.1	gene	2034739	2035683	-	0.699655	1.64429	0.419627	0.872164	1	0.000167517	1	1
Dshi_1946	permease component of branched-chain amino acid transport system	CP000830.1	gene	2035685	2036734	-	0.168494	0.467749	0.614151	0.560845	1	1	1	1
Dshi_1947	ribose import ATP-binding protein	CP000830.1	gene	2036724	2038268	-	-0.30256	0.204372	0.348026	0.238913	1	1	1	1
Dshi_1948	putative basic membrane protein	CP000830.1	gene	2038268	2039287	-	0.0824452	0.466891	0.40647	1.22602	1	1	1	0.0525331
Dshi_1949	hypothetical protein	CP000830.1	gene	2039513	2041096	-	-0.0151357	-0.0650704	-0.333433	0.0993096	1	1	1	1
Dshi_1950	hypothetical protein	CP000830.1	gene	2041261	2041860	+	0.0118593	-0.0714258	0.0946064	-0.348095	1	1	1	1
Dshi_1951	hypothetical protein	CP000830.1	gene	2041913	2045206	-	-0.104596	-1.46299	-1.9457	-0.426341	1	0.000794473	6.57061e-07	1
Dshi_1952	hypothetical protein	CP000830.1	gene	2045601	2046332	+	-0.0307258	-1.11379	-0.930533	-0.616829	1	0.241115	1	1
Dshi_1953	putative hydrolase	CP000830.1	gene	2046386	2047312	+	0.241435	-0.627168	-0.904231	0.275979	1	1	1	1
Dshi_1954	putative short-chain dehydrogenase	CP000830.1	gene	2047344	2048147	+	-0.199859	-0.858965	-1.02773	-0.280086	1	1	1	1
Dshi_1955	putative short-chain dehydrogenase	CP000830.1	gene	2048152	2049948	-	-0.078196	0.499688	-0.111308	0.463249	1	1	1	1
Dshi_1956	putative NAD-dependent epimerase/dehydratase	CP000830.1	gene	2049974	2050936	-	0.106761	0.626318	0.118107	0.57846	1	1	1	1
Dshi_1957	hypothetical protein	CP000830.1	gene	2051005	2052432	-	0.171736	-0.150548	-0.743981	0.163248	1	1	1	1
Dshi_1958	putative NAD-dependent epimerase/dehydratase	CP000830.1	gene	2052491	2055133	-	-0.0969759	-0.129392	-0.923145	0.414555	1	1	1	1
Dshi_1960	phosphodiesterase/nucleotide pyrophosphatase	CP000830.1	gene	2056060	2057664	-	0.111761	-0.133073	-1.08362	0.6699	1	1	0.780017	1
Dshi_1961	hypothetical protein	CP000830.1	gene	2057679	2057969	-	-0.00119349	-0.633628	-0.80105	0.24387	1	1	1	1
Dshi_1962	putative modular PKS system	CP000830.1	gene	2057989	2062884	-	-0.212131	-0.472311	-0.931832	0.18559	1	1	1	1
Dshi_1963	putative modular PKS system	CP000830.1	gene	2062881	2070542	-	-0.256543	-0.71739	-1.07813	0.0524898	1	1	0.731068	1
Dshi_1964	hypothetical protein	CP000830.1	gene	2071115	2072833	-	-0.0882451	-1.70607	-1.20384	-0.0791691	1	0.0004152	0.302111	1
Dshi_1965	conserved hypothetical protein	CP000830.1	gene	2072939	2073871	-	-0.0349064	-0.418315	-0.515523	-0.452471	1	1	1	1
Dshi_1966	dihydrolipoyl dehydrogenase	CP000830.1	gene	2074131	2075873	-	-0.416909	0.549025	-0.634659	-1.15496	1	1	1	0.309532
Dshi_1967	dihydrolipoyllysine-residue acetyltransferase component of pyruvate dehydrogenase complex	CP000830.1	gene	2075886	2077187	-	0.0368528	0.788513	-0.334882	-0.786071	1	1	1	1
Dshi_1968	pyruvate dehydrogenase E1 component	CP000830.1	gene	2077242	2079899	-	-0.347082	0.309253	-0.0747661	-1.50812	1	1	1	0.00602121
Dshi_1970	TRAP dicarboxylate transporter	CP000830.1	gene	2081843	2083909	-	-0.67691	-0.87299	-0.142731	-1.10988	1	1	1	0.480414
Dshi_1971	putative TRAP-transporter extracellular solute-binding protein	CP000830.1	gene	2084030	2085007	-	0.0188849	-0.0533786	0.951506	0.324917	1	1	1	1
Dshi_1972	putative pyruvate dehydrogenase complex repressor	CP000830.1	gene	2085434	2086216	+	0.216558	-0.0725597	-0.193415	-0.0218787	1	1	1	1
Dshi_1973	hypothetical protein	CP000830.1	gene	2086276	2087394	+	0.0950104	0.392546	-0.388078	0.269132	1	1	1	1
Dshi_1974	conserved hypothetical protein	CP000830.1	gene	2087391	2088665	+	0.420098	0.635297	-0.179878	-0.02722	1	1	1	1
Dshi_1975	conserved hypothetical protein	CP000830.1	gene	2088990	2089682	-	0.106331	0.447801	-0.257794	-0.626985	1	1	1	1
Dshi_1976	putative ribokinase	CP000830.1	gene	2089743	2090660	-	0.150502	0.863792	0.657435	0.268832	1	1	1	1
Dshi_1977	periplasmic binding protein	CP000830.1	gene	2090945	2092207	-	-0.224974	-0.259774	-0.158567	0.0637246	1	1	1	1
Dshi_1978	putative branched-chain amino acid transport system / permease component	CP000830.1	gene	2092224	2093177	-	-0.0908891	-0.00267779	-0.225962	-0.974697	1	1	1	1
Dshi_1979	putative branched-chain amino acid transport system / permease component	CP000830.1	gene	2093174	2094091	-	-0.677589	-0.7206	-0.662094	-2.01453	1	1	1	5.99196e-05
Dshi_1980	putative high-affinity branched-chain amino acid transport ATP-binding protein	CP000830.1	gene	2094088	2094810	-	-0.703844	-0.528475	-0.474051	-1.87936	1	1	1	0.000513343
Dshi_1981	putative branched-chain amino acid transport ATP-binding protein	CP000830.1	gene	2094803	2095576	-	-0.834082	-0.875174	-0.547656	-2.47648	1	1	1	4.37788e-06
Dshi_1982	aldo/keto reductase family protein	CP000830.1	gene	2095569	2096651	-	-0.843846	-0.978129	-0.229982	-2.10628	1	1	1	4.94522e-05
Dshi_1983	conserved hypothetical protein	CP000830.1	gene	2096648	2097025	-	-1.07447	-1.33461	0.157986	-2.9112	1	0.0793992	1	3.95027e-07
Dshi_1984	putative HTH-type transcriptional regulator	CP000830.1	gene	2097130	2097777	+	-0.395303	-0.317699	0.22759	-1.19042	1	1	1	0.396076
Dshi_1985	aldo/keto reductase family protein	CP000830.1	gene	2097774	2099216	+	-0.437412	-0.161067	0.0776162	-1.06998	1	1	1	0.855278
Dshi_1986	monomeric isocitrate dehydrogenase	CP000830.1	gene	2099648	2101816	+	-0.050128	-1.12482	0.284171	0.397934	1	0.476968	1	1
Dshi_1987	conserved hypothetical protein	CP000830.1	gene	2102173	2102721	+	-0.239361	0.0524985	0.314839	-0.970389	1	1	1	1
Dshi_1988	hypothetical protein	CP000830.1	gene	2102821	2103216	+	0.206848	0.878817	1.00175	0.442908	1	1	1	1
Dshi_1989	hypothetical protein	CP000830.1	gene	2103220	2104452	+	0.248789	1.05219	0.648547	0.89142	1	0.652904	1	1
Dshi_1990	protein kinase-like protein	CP000830.1	gene	2104752	2106995	-	-0.104628	-0.290063	-0.575252	-0.214317	1	1	1	1
Dshi_1991	putative multidrug export ATP-binding/permease protein	CP000830.1	gene	2106982	2108817	-	-0.0337256	-0.518959	-0.846267	-0.496953	1	1	1	1
Dshi_1992	hypothetical protein	CP000830.1	gene	2108817	2109965	-	0.270096	-0.28647	-0.547143	0.337912	1	1	1	1
Dshi_1993	putative glycosyltransferase	CP000830.1	gene	2109965	2111209	-	0.588553	0.219946	-0.404056	0.291694	1	1	1	1
Dshi_1994	putative glycosyltransferase	CP000830.1	gene	2111233	2112393	-	0.507133	-0.32003	-0.735047	0.0314703	1	1	1	1
Dshi_1995	conserved hypothetical protein	CP000830.1	gene	2113662	2114381	+	0.346321	-2.81986	-2.08068	-0.834703	1	3.11181e-08	1.21431e-05	1
Dshi_1996	xylose isomerase	CP000830.1	gene	2114512	2115816	-	0.0390925	1.64161	2.00205	-0.899701	1	0.0294031	0.0028415	1
Dshi_1997	xylose kinase	CP000830.1	gene	2115813	2117255	-	-0.42883	1.22457	1.81925	-1.37743	1	0.394252	0.00875559	0.252071
Dshi_1998	ABC transporter ATP-binding protein	CP000830.1	gene	2117255	2118001	-	0.339403	2.009	1.96441	-1.10235	1	0.00275816	0.00511997	0.920113
Dshi_1999	xylose transport system permease protein	CP000830.1	gene	2117998	2119305	-	-0.139136	1.40991	1.70794	-1.70534	1	0.162426	0.0350346	0.0484145
Dshi_2000	D-xylose-binding periplasmic protein xylF	CP000830.1	gene	2119423	2120445	-	0.175157	1.18108	1.32752	-0.958366	1	0.460006	0.276052	1
Dshi_2001	putative xylose repressor	CP000830.1	gene	2120658	2121902	+	0.709456	1.83835	0.789804	0.203009	1	0.0121265	1	1
Dshi_2002	hypothetical protein	CP000830.1	gene	2121899	2123377	+	-0.319643	1.03012	0.839437	-1.81442	1	0.990153	1	0.0308377
Dshi_2003	hypothetical protein	CP000830.1	gene	2123844	2124359	+	-0.0695415	-0.286425	-0.421251	-1.04442	1	1	1	0.898992
Dshi_2004	conserved hypothetical protein	CP000830.1	gene	2124331	2124954	+	-0.108493	0.0925787	-0.181997	-0.938318	1	1	1	1
Dshi_2005	putative cytochrome c peroxidase	CP000830.1	gene	2125127	2126482	-	0.150351	0.351183	0.762489	0.601004	1	1	1	1
Dshi_2006	putative blue-light photoreceptor	CP000830.1	gene	2126545	2126964	-	0.597824	0.746299	-0.149239	-0.179063	1	1	1	1
Dshi_2007	hypothetical protein	CP000830.1	gene	2127207	2127674	-	0.00713073	-0.205381	-0.401328	-0.415128	1	1	1	1
Dshi_2008	putative glycerol-3-phosphate regulon repressor	CP000830.1	gene	2127799	2128614	+	0.427686	0.0620415	1.35782	1.14655	1	1	0.037667	0.440838
[truncated: 2,196 more rows]

## Sheet: Table S1B
Table S1B: Comparison of the Dinoroseobacter shibae DSM 16493T reference genome sequence with the resequenced Dshi-5 strain (DSM 16493T) and Dshi-6 (DSM 112351).
A - Reference Genome D. shibae DSM 16493 (GenBank: GCA_000018145.1; Sequencing: Sanger)
SNP	Position	Sequence	Base	Codon	Amino Acid
1	c_1.060.636	GTGGTC G AGAACA	G	GAG	E
B - Genome Re-Sequencing D. shibae DSM 16493 (Dshi-5; PacBio: PJ12, Illumina: JP61)
SNP	Position	Sequence	Base	Codon	Amino Acid
1	c_1.060.636	GTGGTC G AGAACA	G	GAG	E
C - Genome Sequencing D. shibae DSM 112351 (Dshi-6; PacBio: PJ13, Illumina: JP62)
SNP	Position	Sequence	Base	Codon	Amino Acid
1	c_1.060.636	GTGGTC A AGAACA	A	AAG	K
(1) Genomes of highest quality were obtained by PacBio sequencing followed by Illumina correction. The comparison of complete genomes documented
the absence of any flip-flop inversions and large scale deletions. The presence of SNPs and InDels was validated by the respective Illumina assembly.
Authentic positions and mutations are highlighted in green and red, respectively.
(2) Genome resequencing of Dshi-5 revealed the complete identity with the deposited GenBank reference genome (GCA_000018145.1).
(3) The genome of Dshi-6 revealed one crucial SNP in the RpsA protein for the "30S ribosomal protein S1" (Dshi_1025; WP_012177698.1) correlating with with an amino acid exchange!
SNP c_1.060.636 in the RpsA protein correlates with a replacement of tge negatively charged glutamic acid (E = GAG; Dshi-5) by the positively charged lysine (K = AAG; Dshi-6). => Mutation: E205K

## Sheet: Table S1C
Table S1C: Amino acid alignment of the 30S ribosomal protein S1 (RpsA, Dshi_1025). Mutations of the original glutamic acid (E) of Dshi-5 in position 205 are highlighted in red. Conserved amino acids are indicated by a dot.
01	Dinoroseobacter shibae DSM 16493 (Dshi-5)		EGDAVDGVVENITEYGAFVD
02	Dinoroseobacter shibae DSM 112351 (Dshi-6)		.........K..........
03	Rhodovulum sulfidophilum DSM 1374 (T)		.........K..........
04	Fluviibacterium aquatile SM1902 (T)		.........K..........
05	Pseudaestuariivita atlantica 22II-S11-z3 (T)		.........K..........
06	Chachezhania sediminis CAU 1508 (T)		.........K..........
07	Brevirhabdus pacifica DSM 27767 (T)		.........K..........
08	Pacificitalea manganoxidans DY2-5 (T)		.........K..........
09	Halocynthiibacter arcticus PAMC 20958 (T)		.........K..........
10	Aliiroseovarius marinus A6024 (T)		.........K..........
11	Meinhardsimonia xiamenensis DSM 24422 (T)		...V.E...K..........
12	Mangrovicoccus ximenensis T1lg56 (T)		.....E...K..........
13	Tritonibacter aquimaris SM1969 (T)		.....E...K..........
14	Amylibacter kogurei 4G11 (T)		.....E...K..........
15	Planktomarina temperata RCA23 (T)		...S.....K..........
16	Pseudophaeobacter arcticus DSM 23566 (T)		...S.....K..........
17	Oceanibium sediminis O448 (T)		...T.....K..........
18	Oceanomicrobium pacificus KN286 (T)		...T.....K..........
19	Marimonas lutisalis GH1-19 (T)		...T.....K..........
20	Rhodosalinus sediminis WDN1C137 (T)		...T.....K..........
21	Marinibacterium profundimaris 22II1-22F33 (T)		...T.....K..........
22	Wagnerdoeblera nectariphila DSM 15620 (T)		..QI.....K..........

## Sheet: Table S1D
Table S1D: Accession numbers of RepA, RepB and RepC proteins of RepABC-9 type plasmid replication systems used for phylogenetic analyses.
RepABC-9_I
	Compatibility group "RepABC-9_I"	Type strain	Module	Plasmid	Size (bp)	Accession (nt)	RepA (aa)	RepB (aa)	RepC (aa)
	Dinoroseobacter shibae DFL 12 191kb	yes	A9B9C9	pDSHI01	190506	NC_009955	WP_012187063.1	WP_012187064.1	WP_012187065.1
	Marinovum algicola DSM 10251	yes	A9B9C9	linear	47426	NZ_FNYY01000032	WP_074840114.1	WP_083416196.1	WP_074840177.1
	Roseovarius sp. TM1035	no	A9B9C9	linear	157703	NZ_ABCL01000010	WP_170850625.1	WP_008282915.1	WP_008282916.1
	Maritimibacter alkaliphilus HTCC 2654	yes	A9B9C9	linear	57515	NZ_VNHV01000015	WP_009804235.1	WP_037207731.1	WP_081940158.1
	Pseudooceanicola batsensis HTCC 2597	yes	A9B9C9	linear	86894	NZ_AAMO01000015	WP_009804235.1	WP_037207731.1	WP_084658586.1
	Roseobacter sp. MED193	no	A9B9C9	linear	166719	NZ_AANB01000012	WP_009807851.1	WP_009807852.1	WP_009807853.1
	Citreicella sp. 357	no	A9B9C9	linear	54914	AJKJ01000075	EIE51247.1	EIE51248.1	EIE51249.1
	Ruegeria sp. PR1b	no	A9B9C9	pSD25	148650	NC_004574	WP_011102801.1	WP_011102800.1	WP_011102799.1
	Roseobacter denitrificans Och 114	yes	A9B9C9	pTB1	106469	NC_008386	WP_011655380.1	WP_011655381.1	WP_011655382.1
	Octadecabacter arcticus 238	yes	A9B9C9	pOA238_160	159683	NC_020910	WP_187293221.1	WP_144056105.1	WP_015497724.1
	Leisingera daeponensis DSM 23529	yes	A9B9C9	linear	174096	NZ_KI421503	WP_027246248.1	WP_027246247.1	WP_027246246.1
	Compatibility group "A4-B4-C9"
	Marinovum algicola DG898	no	A4B4C9	pMaD1	254955	NZ_CP010856	WP_048534089.1	WP_048534090.1	WP_048534199.1
	Sulfitobacter noctilucicola NB-77 DSM 101015	yes	A4B4C9	linear	172419	NZ_JACIFU010000006	WP_037969022.1	WP_025054129.1	WP_025054130.1
	Pseudophaeobacter arcticus DSM 23566	yes	A4B4C9	linear	203324	NZ_AXBF01000006	WP_027238684.1	WP_027238683.1	WP_027238682.1
	Compatibility group "A12-B12-C9"
	Marinovum algicola DSM 10251	yes	A12B12C9	linear	47426	NZ_FNYY01000032	WP_074840114.1	WP_083416196.1	WP_074840177.1
	Sedimentitalea nanhaiensis NH52F DSM 24252	yes	A12B12C9	linear	57777	NZ_AXBG01000028	WP_051372178.1	WP_081710390.1	WP_027260329.1
	Litoreibacter arenae DSM 19593	yes	A12B12C9	linear	139962	NZ_KE557311	WP_021101442.1	WP_083483449.1	WP_021101440.1
	Octadecabacter antarcticus 307	yes	A12B12C9	POA307_63	62881	NC_020907	WP_015493462.1	WP_051068142.1	WP_015493464.1
	Outgroup (Rhizobia)
	Maritalea myrionectae DSM 19524	yes	x	pHL2708Y3	148622	NZ_CP021332	WP_117397092.1	WP_117397091.1	WP_117397090.1
	Agrobacterium tumefaciens Chry5	no	x	pTiChry5	197268	NZ_KX388536	WP_012478027.1	WP_012478028.1	WP_012478029.1
	Sinorhizobium meliloti AK58	no	x	linear	138103	NZ_KI421525	WP_028005857.1	WP_028005858.1	WP_028005859.1
	Rhizobium etli bv. Mimosae str. Mim1	no	x	pRetMIM1a	181313	NC_021906	WP_020922757.1	WP_020922758.1	WP_020922759.1
	Rhizobium leguminosarum bv. Trifolii WSM1689	no	x	plasmid5	259408	NZ_CP007050	WP_020047615.1	WP_025398498.1	WP_025398497.1
RepABC-9_II
	Compatibility group "RepABC-9_IIa"
	Leisingera daeponensis TF-218 DSM 23529	yes	A9B9C9	linear	174096	NZ_KI421503	WP_027246254.1	WP_027246253.1	WP_027246252.1
	Thioclava dalianensis DLFJ1-1	yes	A9B9C9	linear	14266	JHEH01000054	KEP67961.1	KEP67962.1	KEP67963.1
	Silicibacter sp. TrichCH4B	no	A9B9C9	linear	109639	GG703521	EEW56569.1	EEW56559.1	EEW56579.1
	Pseudodonghicola xiamenensis DSM 18339	yes	A9B9C9	linear	26941	NZ_AUBS01000044	WP_009574268.1	WP_028095335.1	WP_028095334.1
	Celeribacter baekdonensis B30	no	A9B9C9	linear	14839	AMRK01000024	EKE67277.1	EKE67276.1	EKE67275.1
	Sulfitobacter pseudonitzschiae H3	yes	A9B9C9	linear	9186	JAMD01000035	KEJ93657.1	KEJ93658.1	KEJ93659.1
	Compatibility group "RepABC-9_IIb"
	Dinoroseobacter shibae DFL 12 (102kb Plasmid)	yes	A9B9C9	circular	102083	NZ_CP097546	WP_249994656.1	WP_249994658.1	WP_249994660.1
	Roseobacter litoralis Och149 DSM 6996	yes	A9B9C9	pRLO149_83	83129	NC_015728	WP_013959840.1	WP_013959841.1	WP_013959842.1
	Outgroup (Rhizobia)
	Ahrensia sp. 13 GOM1096m	no	x	linear	101093	NZ_JIAX01000015	WP_026481078.1	WP_026481077.1	WP_026481076.1
	Methylobacterium nodulans ORS 2060	yes	x	pMNOD01	487734	NC_011892	WP_043753840.1	WP_198157689.1	WP_043753625.1
	Rhizobium etli bv. Mimosae str. Mim1	no	x	pRetMIM1e	615363	NC_021909	WP_020923821.1	WP_020923822.1	WP_020923823.1
	Rhizobium giardinii SEMIA 4084	no	x	linear	432763	NZ_JACHBK010000006	WP_051108428.1	WP_026203929.1	WP_018329039.1
	Rhizobium sp. CCGE510	no	x	linear	4166	NZ_AEYF01000085	WP_007637772.1	WP_007637778.1	x

## Sheet: Table S1E
Table S1E: Homologues proteins shared by the six extrachromosomal replicons of Dinoroseobacter shibae DSM 112351. The output was generated using ProteinOrtho (Lechner et al., BMC Bioinformatics. 2011 Apr 28;12:124.). The "ECR" column indicates the number of ECRs covered by this row. The "Genes" column indicates the number of genes included in the row. A higher number of genes compared to the numb…
# ECR	Genes	Alg.-Conn.	102 kb plasmid	191 kb plasmid	153 kb chromid	126 kb plasmid	86 kb chromid	72 kb chromid
4	4	0.111	Dshi_6053	lcl|CP000831.1_prot_ABV95473.1_149	*	lcl|CP000833.1_prot_ABV95748.1_90	lcl|CP000834.1_prot_ABV95819.1_25	*
2	3	0.327	Dshi_6078,Dshi_6128	lcl|CP000831.1_prot_ABV95434.1_108	*	*	*	*
5	5	0.0443	Dshi_6051	*	lcl|CP000832.1_prot_ABV95583.1_62	lcl|CP000833.1_prot_ABV95750.1_92	lcl|CP000834.1_prot_ABV95821.1_27	lcl|CP000835.1_prot_ABV95923.1_60
4	4	0.675	Dshi_6111	lcl|CP000831.1_prot_ABV95488.1_164	*	lcl|CP000833.1_prot_ABV95761.1_103	lcl|CP000834.1_prot_ABV95815.1_22	*
4	4	0.599	Dshi_6110	lcl|CP000831.1_prot_ABV95489.1_165	*	lcl|CP000833.1_prot_ABV95762.1_104	lcl|CP000834.1_prot_ABV95814.1_21	*
3	3	0.94	Dshi_6159	lcl|CP000831.1_prot_ABV95494.1_170	*	lcl|CP000833.1_prot_ABV95767.1_109	*	*
3	3	0.826	Dshi_6158	lcl|CP000831.1_prot_ABV95495.2_171	*	lcl|CP000833.1_prot_ABV95768.1_110	*	*
3	3	0.736	Dshi_6153	lcl|CP000831.1_prot_ABV95503.1_179	*	lcl|CP000833.1_prot_ABV95776.1_118	*	*
3	3	0.864	Dshi_6157	lcl|CP000831.1_prot_ABV95497.1_173	*	lcl|CP000833.1_prot_ABV95770.1_112	*	*
3	3	0.962	Dshi_6156	lcl|CP000831.1_prot_ABV95498.1_174	*	lcl|CP000833.1_prot_ABV95771.1_113	*	*
3	3	0.891	Dshi_6155	lcl|CP000831.1_prot_ABV95499.1_175	*	lcl|CP000833.1_prot_ABV95772.1_114	*	*
3	3	0.716	Dshi_6137	lcl|CP000831.1_prot_ABV95501.1_177	*	lcl|CP000833.1_prot_ABV95774.1_116	*	*
3	3	0.889	Dshi_6154	lcl|CP000831.1_prot_ABV95502.1_178	*	lcl|CP000833.1_prot_ABV95775.1_117	*	*
3	3	0.512	Dshi_6055	lcl|CP000831.1_prot_ABV95471.1_147	*	lcl|CP000833.1_prot_ABV95745.1_87	*	*
4	4	0.7	Dshi_6112	lcl|CP000831.1_prot_ABV95487.1_163	*	lcl|CP000833.1_prot_ABV95760.1_102	lcl|CP000834.1_prot_ABV95816.2_23	*
2	2	1	Dshi_6126	*	*	*	lcl|CP000834.1_prot_ABV95811.1_18	*
2	2	1	Dshi_6129	*	*	*	lcl|CP000834.1_prot_ABV95812.1_19	*
2	2	1	Dshi_6139	*	*	*	*	lcl|CP000835.1_prot_ABV95925.1_62
2	2	1	Dshi_6064	*	*	lcl|CP000833.1_prot_ABV95696.1_38	*	*
2	2	1	Dshi_6054	lcl|CP000831.1_prot_ABV95477.1_153	*	*	*	*
2	2	1	Dshi_6079	lcl|CP000831.1_prot_ABV95433.1_107	*	*	*	*
3	3	0.754	Dshi_6116	lcl|CP000831.1_prot_ABV95513.1_189	*	lcl|CP000833.1_prot_ABV95786.1_128	*	*
3	3	0.682	Dshi_6138	lcl|CP000831.1_prot_ABV95509.1_185	*	lcl|CP000833.1_prot_ABV95782.1_124	*	*
3	3	0.587	Dshi_6144	lcl|CP000831.1_prot_ABV95510.1_186	*	lcl|CP000833.1_prot_ABV95783.1_125	*	*
3	3	0.967	Dshi_6152	lcl|CP000831.1_prot_ABV95511.1_187	*	lcl|CP000833.1_prot_ABV95784.1_126	*	*
3	3	0.865	Dshi_6115	lcl|CP000831.1_prot_ABV95514.1_190	*	lcl|CP000833.1_prot_ABV95787.1_129	*	*
3	3	0.809	Dshi_6150	lcl|CP000831.1_prot_ABV95515.1_191	*	lcl|CP000833.1_prot_ABV95788.1_130	*	*
3	3	0.951	Dshi_6148	lcl|CP000831.1_prot_ABV95517.1_193	*	lcl|CP000833.1_prot_ABV95790.1_132	*	*
3	3	0.735	Dshi_6145	lcl|CP000831.1_prot_ABV95518.1_194	*	lcl|CP000833.1_prot_ABV95791.1_133	*	*
3	3	0.907	Dshi_6143	lcl|CP000831.1_prot_ABV95519.1_195	*	lcl|CP000833.1_prot_ABV95792.1_134	*	*
3	3	0.903	Dshi_6142	lcl|CP000831.1_prot_ABV95520.1_196	*	lcl|CP000833.1_prot_ABV95793.1_135	*	*
3	3	0.951	Dshi_6147	lcl|CP000831.1_prot_ABV95340.1_14	*	lcl|CP000833.1_prot_ABV95673.1_15	*	*
3	3	0.646	Dshi_6146	lcl|CP000831.1_prot_ABV95341.1_15	*	lcl|CP000833.1_prot_ABV95674.1_16	*	*
3	3	0.912	Dshi_6140	lcl|CP000831.1_prot_ABV95521.1_197	*	lcl|CP000833.1_prot_ABV95659.1_1	*	*
3	3	0.662	Dshi_6141	lcl|CP000831.1_prot_ABV95327.1_1	*	lcl|CP000833.1_prot_ABV95660.1_2	*	*
3	3	0.714	Dshi_6060	lcl|CP000831.1_prot_ABV95356.1_30	*	lcl|CP000833.1_prot_ABV95689.1_31	*	*
3	3	0.908	Dshi_6131	lcl|CP000831.1_prot_ABV95330.1_4	*	lcl|CP000833.1_prot_ABV95663.1_5	*	*
3	3	0.878	Dshi_6106	lcl|CP000831.1_prot_ABV95336.1_10	*	lcl|CP000833.1_prot_ABV95669.1_11	*	*
3	3	0.904	Dshi_6103	lcl|CP000831.1_prot_ABV95337.1_11	*	lcl|CP000833.1_prot_ABV95670.1_12	*	*
3	3	0.632	Dshi_6082	lcl|CP000831.1_prot_ABV95379.1_53	*	lcl|CP000833.1_prot_ABV95709.1_51	*	*
3	3	0.614	Dshi_6080	lcl|CP000831.1_prot_ABV95381.1_55	*	lcl|CP000833.1_prot_ABV95711.1_53	*	*
3	3	0.524	Dshi_6069	lcl|CP000831.1_prot_ABV95388.1_62	*	lcl|CP000833.1_prot_ABV95716.2_58	*	*
3	3	0.515	Dshi_6083	lcl|CP000831.1_prot_ABV95378.1_52	*	lcl|CP000833.1_prot_ABV95708.1_50	*	*
3	3	0.818	Dshi_6063	lcl|CP000831.1_prot_ABV95359.1_33	*	lcl|CP000833.1_prot_ABV95692.1_34	*	*
3	3	0.736	Dshi_6092	lcl|CP000831.1_prot_ABV95371.1_45	*	lcl|CP000833.1_prot_ABV95701.1_43	*	*
3	3	0.415	Dshi_6091	lcl|CP000831.1_prot_ABV95372.1_46	*	lcl|CP000833.1_prot_ABV95702.1_44	*	*
3	3	0.737	Dshi_6090	lcl|CP000831.1_prot_ABV95373.1_47	*	lcl|CP000833.1_prot_ABV95703.1_45	*	*
3	3	0.643	Dshi_6089	lcl|CP000831.1_prot_ABV95374.1_48	*	lcl|CP000833.1_prot_ABV95704.1_46	*	*
3	3	0.564	Dshi_6087	lcl|CP000831.1_prot_ABV95376.1_50	*	lcl|CP000833.1_prot_ABV95706.1_48	*	*
3	3	0.486	Dshi_6086	lcl|CP000831.1_prot_ABV95377.1_51	*	lcl|CP000833.1_prot_ABV95707.1_49	*	*

## Sheet: Table S1F
Table S1F: Homologues proteins of P. inhibens P88 plasmid pP88_b, Roseobacter litoralis Och 149 and the 102 kb plasmid. The output was generated using ProteinOrtho (Lechner et al., BMC Bioinformatics. 2011 Apr 28;12:124.). The "Species" column indicates the number of species covered by this row. The "Genes" column indicates the number of genes included in the row. A higher number of genes compare…
# Species	Genes	Alg.-Conn.	P.inhibens P88 plasmid pP88_b	Roseobacter litoralis Och149	102 kb plasmid
3	4	0.115	lcl|CP010727.1_prot_AUR01479.1_213,lcl|CP010727.1_prot_AUR01435.1_169	WP_013959922.1	Dshi_6152
2	3	0.331	*	WP_013962215.1	Dshi_6079,Dshi_6127
2	3	0.333	lcl|CP010727.1_prot_AUR01411.1_145,lcl|CP010727.1_prot_AUR01420.1_154	WP_013959879.1	*
2	2	1	lcl|CP010727.1_prot_AUR01337.1_71	WP_013960708.1	*
2	2	1	lcl|CP010727.1_prot_AUR01311.1_45	WP_013960877.1	*
2	2	1	lcl|CP010727.1_prot_AUR01312.1_46	WP_013960876.1	*
2	2	1	lcl|CP010727.1_prot_AUR01313.1_47	WP_013960875.1	*
2	2	1	lcl|CP010727.1_prot_AUR01314.1_48	WP_013960874.1	*
2	2	1	lcl|CP010727.1_prot_AUR01315.1_49	WP_013960873.1	*
2	2	1	lcl|CP010727.1_prot_AUR01336.1_70	WP_013960707.1	*
2	2	1	lcl|CP010727.1_prot_AUR01308.1_42	WP_013963903.1	*
2	2	1	lcl|CP010727.1_prot_AUR01338.1_72	WP_013960709.1	*
2	2	1	lcl|CP010727.1_prot_AUR01339.1_73	WP_013960710.1	*
2	2	1	lcl|CP010727.1_prot_AUR01341.1_75	WP_013960017.1	*
2	2	1	lcl|CP010727.1_prot_AUR01344.1_78	WP_013962145.1	*
2	2	1	lcl|CP010727.1_prot_AUR01348.1_82	WP_013960021.1	*
2	2	1	lcl|CP010727.1_prot_AUR01349.1_83	WP_013960723.1	*
2	2	1	lcl|CP010727.1_prot_AUR01310.1_44	WP_044025536.1	*
2	2	1	lcl|CP010727.1_prot_AUR01309.1_43	WP_013960431.1	*
2	2	1	lcl|CP010727.1_prot_AUR01354.1_88	WP_013960712.1	*
2	2	1	lcl|CP010727.1_prot_AUR01306.1_40	WP_013962134.1	*
2	2	1	lcl|CP010727.1_prot_AUR01305.1_39	WP_013962585.1	*
2	2	1	lcl|CP010727.1_prot_AUR01288.1_22	WP_013962970.1	*
2	2	1	lcl|CP010727.1_prot_AUR01287.1_21	WP_013960964.1	*
2	2	1	*	WP_013959931.1	Dshi_6163
2	2	1	*	WP_052304825.1	Dshi_6162
2	2	1	*	WP_013963460.1	Dshi_6126
2	2	1	*	WP_013959899.1	Dshi_6114
2	2	1	*	WP_013959890.1	Dshi_6105
2	2	1	*	WP_044025823.1	Dshi_6104
2	2	1	*	WP_044025801.1	Dshi_6100
2	2	1	*	WP_148264524.1	Dshi_6099
2	2	1	lcl|CP010727.1_prot_AUR01405.1_139	WP_044025803.1	*
2	2	1	lcl|CP010727.1_prot_AUR01476.1_210	WP_013959917.1	*
2	2	1	lcl|CP010727.1_prot_AUR01456.1_190	WP_013963132.1	*
2	2	1	lcl|CP010727.1_prot_AUR01454.1_188	WP_044025391.1	*
2	2	1	lcl|CP010727.1_prot_AUR01445.1_179	WP_013963448.1	*
2	2	1	lcl|CP010727.1_prot_AUR01441.1_175	WP_013962334.1	*
2	2	1	lcl|CP010727.1_prot_AUR01440.1_174	WP_013961913.1	*
2	2	1	lcl|CP010727.1_prot_AUR01439.1_173	WP_013962333.1	*
2	2	1	lcl|CP010727.1_prot_AUR01423.1_157	WP_013960286.1	*
2	2	1	lcl|CP010727.1_prot_AUR01419.1_153	WP_148264480.1	*
2	2	1	lcl|CP010727.1_prot_AUR01416.1_150	WP_013962581.1	*
2	2	1	lcl|CP010727.1_prot_AUR01412.1_146	WP_013962148.1	*
2	2	1	lcl|CP010727.1_prot_AUR01410.1_144	WP_013963890.1	*
2	2	1	lcl|CP010727.1_prot_AUR01409.1_143	WP_044025818.1	*
2	2	1	lcl|CP010727.1_prot_AUR01406.1_140	WP_044025253.1	*
2	2	1	lcl|CP010727.1_prot_AUR01353.1_87	WP_013960711.1	*
2	2	1	lcl|CP010727.1_prot_AUR01404.1_138	WP_044025802.1	*
2	2	1	lcl|CP010727.1_prot_AUR01403.1_137	WP_013959873.1	*
2	2	1	lcl|CP010727.1_prot_AUR01402.1_136	WP_013959872.1	*
2	2	1	lcl|CP010727.1_prot_AUR01401.1_135	WP_013959871.1	*
2	2	1	lcl|CP010727.1_prot_AUR01400.1_134	WP_013959870.1	*
2	2	1	lcl|CP010727.1_prot_AUR01399.1_133	WP_013959869.1	*
2	2	1	lcl|CP010727.1_prot_AUR01398.1_132	WP_013959868.1	*
2	2	1	lcl|CP010727.1_prot_AUR01397.1_131	WP_013959867.1	*
2	2	1	lcl|CP010727.1_prot_AUR01396.1_130	WP_044025817.1	*
2	2	1	lcl|CP010727.1_prot_AUR01380.1_114	WP_013962560.1	*
2	2	1	lcl|CP010727.1_prot_AUR01379.1_113	WP_013962562.1	*
2	2	1	lcl|CP010727.1_prot_AUR01364.1_98	WP_013961800.1	*
2	2	1	lcl|CP010727.1_prot_AUR01355.1_89	WP_013960753.1	*
2	2	1	*	WP_013959856.1	Dshi_6094
3	3	0.956	lcl|CP010727.1_prot_AUR01415.1_149	WP_083825520.1	Dshi_6106
3	3	0.866	lcl|CP010727.1_prot_AUR01464.1_198	WP_013959886.1	Dshi_6137
3	3	0.82	lcl|CP010727.1_prot_AUR01463.1_197	WP_158308180.1	Dshi_6136
3	3	0.727	lcl|CP010727.1_prot_AUR01461.1_195	WP_013959883.1	Dshi_6134
3	3	0.985	lcl|CP010727.1_prot_AUR01460.1_194	WP_013959882.1	Dshi_6133
3	3	0.97	lcl|CP010727.1_prot_AUR01459.1_193	WP_013959881.1	Dshi_6132
3	3	0.914	lcl|CP010727.1_prot_AUR01458.1_192	WP_013959880.1	Dshi_6131
2	2	1	lcl|CP010727.1_prot_AUR01453.1_187	*	Dshi_6122
2	2	1	lcl|CP010727.1_prot_AUR01452.1_186	*	Dshi_6121
2	2	1	lcl|CP010727.1_prot_AUR01451.1_185	*	Dshi_6120
2	2	1	lcl|CP010727.1_prot_AUR01450.1_184	*	Dshi_6119
3	3	0.459	lcl|CP010727.1_prot_AUR01449.1_183	WP_013959901.1	Dshi_6118
2	2	1	lcl|CP010727.1_prot_AUR01448.1_182	*	Dshi_6117
2	2	1	lcl|CP010727.1_prot_AUR01447.1_181	*	Dshi_6116
2	2	1	lcl|CP010727.1_prot_AUR01446.1_180	*	Dshi_6115
3	3	0.961	lcl|CP010727.1_prot_AUR01465.1_199	WP_013959887.1	Dshi_6138
3	3	0.953	lcl|CP010727.1_prot_AUR01414.1_148	WP_013959888.1	Dshi_6103
3	3	0.442	lcl|CP010727.1_prot_AUR01331.1_65	WP_013959854.1	Dshi_6092
3	3	0.274	lcl|CP010727.1_prot_AUR01330.1_64	WP_013959853.1	Dshi_6091
3	3	0.504	lcl|CP010727.1_prot_AUR01329.1_63	WP_013959852.1	Dshi_6090
2	2	1	lcl|CP010727.1_prot_AUR01328.1_62	*	Dshi_6089
2	2	1	lcl|CP010727.1_prot_AUR01326.1_60	*	Dshi_6087
2	2	1	lcl|CP010727.1_prot_AUR01325.1_59	*	Dshi_6086
2	2	1	lcl|CP010727.1_prot_AUR01324.1_58	*	Dshi_6083
2	2	1	lcl|CP010727.1_prot_AUR01323.1_57	*	Dshi_6082
2	2	1	lcl|CP010727.1_prot_AUR01321.1_55	*	Dshi_6080
2	2	1	lcl|CP010727.1_prot_AUR01304.1_38	*	Dshi_6069
3	3	0.701	lcl|CP010727.1_prot_AUR01392.1_126	WP_013959863.1	Dshi_6063
3	3	0.345	lcl|CP010727.1_prot_AUR01273.1_7	WP_013959844.1	Dshi_6055
3	3	0.138	lcl|CP010727.1_prot_AUR01269.1_3	WP_013959842.1	Dshi_6053
2	2	1	lcl|CP010727.1_prot_AUR01482.1_216	*	Dshi_6155
2	2	1	*	WP_148264529.1	Dshi_6097
3	3	0.511	lcl|CP010727.1_prot_AUR01267.1_1	WP_013959840.1	Dshi_6051
2	2	1	*	WP_044025799.1	Dshi_6059
2	2	1	*	WP_044025814.1	Dshi_6058
2	2	1	*	WP_013959846.1	Dshi_6057
2	2	1	*	WP_013959845.1	Dshi_6056
2	2	1	*	WP_044025813.1	Dshi_6054
2	2	1	*	WP_013959841.1	Dshi_6052
3	3	0.995	lcl|CP010727.1_prot_AUR01488.1_222	WP_044025811.1	Dshi_6161
3	3	0.961	lcl|CP010727.1_prot_AUR01487.1_221	WP_013959928.1	Dshi_6160
2	2	1	lcl|CP010727.1_prot_AUR01486.1_220	*	Dshi_6159
3	3	0.595	lcl|CP010727.1_prot_AUR01485.1_219	WP_013962087.1	Dshi_6158
2	2	1	lcl|CP010727.1_prot_AUR01484.1_218	*	Dshi_6157
2	2	1	lcl|CP010727.1_prot_AUR01483.1_217	*	Dshi_6156
2	2	1	*	WP_044025800.1	Dshi_6098
3	3	0.807	lcl|CP010727.1_prot_AUR01481.1_215	WP_044025829.1	Dshi_6154
3	3	0.902	lcl|CP010727.1_prot_AUR01480.1_214	WP_013959923.1	Dshi_6153
3	3	0.855	lcl|CP010727.1_prot_AUR01478.1_212	WP_085977379.1	Dshi_6151
3	3	0.982	lcl|CP010727.1_prot_AUR01477.1_211	WP_013959918.1	Dshi_6150
3	3	0.983	lcl|CP010727.1_prot_AUR01475.1_209	WP_013959916.1	Dshi_6148
3	3	0.984	lcl|CP010727.1_prot_AUR01474.1_208	WP_013959915.1	Dshi_6147
3	3	0.783	lcl|CP010727.1_prot_AUR01473.1_207	WP_044025809.1	Dshi_6146
3	3	0.985	lcl|CP010727.1_prot_AUR01472.1_206	WP_044025808.1	Dshi_6145
3	3	0.975	lcl|CP010727.1_prot_AUR01471.1_205	WP_148264526.1	Dshi_6144
3	3	0.982	lcl|CP010727.1_prot_AUR01470.1_204	WP_013959913.1	Dshi_6143
3	3	0.969	lcl|CP010727.1_prot_AUR01469.1_203	WP_013959912.1	Dshi_6142
3	3	0.885	lcl|CP010727.1_prot_AUR01468.1_202	WP_013959908.1	Dshi_6141
3	3	0.927	lcl|CP010727.1_prot_AUR01467.1_201	WP_013959907.1	Dshi_6140
2	2	1	lcl|CP010727.1_prot_AUR01466.1_200	*	Dshi_6139
2	2	1	*	WP_013959849.1	Dshi_6060
2	2	1	lcl|CP010727.1_prot_AUR01395.1_129	WP_013959865.1	*
